# Supplementary material for: An experimental and theoretical investigation on the hyper-viscoelasticity of polyamide 12 produced by selective laser sintering
Source: PLoS One. 2024 Jul 29;19(7):e0304823. doi: 10.1371/journal.pone.0304823 (PMC11285931; doi:10.1371/journal.pone.0304823)
Supplement: S1 File — The file, which is in the format.xlsx, comprises data and graphs presented in Fig 10A and 10B (tab “Identification 2nd&3rd cycle”), Fig 10C (tab “Stress relaxation”) Figs 11 and 12 (tab “Validation”). (XLSX) [file pone.0304823.s001.xlsx]

## Sheet: Stress relaxation
		Time [s]			Stress [MPa]			Stress [MPa] MR
		6.5625e-10	6.5625e-08		42.091			41.6543
		0.0118311	1.18311		37.2647			39.0196											tau1=0.0234;
		0.0218311	2.18311		36.0408			37.6409											tau2=0.1;
		0.0318311	3.18311		35.2797			36.7188											tau3=0.34;
		0.0418311	4.18311		34.7271			36.0189											tau4=0.43;
		0.0518311	5.18311		34.2919			35.4714											tau5=0.53;
		0.0618311	6.18311		33.9218			35.0065											tau6=1.447;
		0.0718311	7.18311		33.6127			34.6103											tau7=1.817;
		0.0818311	8.18311		33.3506			34.2758											tau8=2.282;
		0.0918311	9.18311		33.1227			33.9764											tau9=7.746;
		0.101831	10.1831		32.8991			33.702											tau10=33.02;
		0.111831	11.1831		32.7188			33.457											tau11=58.67;
		0.121831	12.1831		32.5424			33.2383											tau12=79.21;
		0.131831	13.1831		32.3751			33.0413											tau13=140.75;
		0.141831	14.1831		32.2002			32.8484											tau14=600;
		0.151831	15.1831		32.0783			32.6851											tau15=2557.6;
		0.161831	16.1831		31.9343			32.5274
		0.171831	17.1831		31.8004			32.3745
		0.181831	18.1831		31.6898			32.2422
		0.191831	19.1831		31.5747			32.1171
		0.201831	20.1831		31.4709			32.0007
		0.211831	21.1831		31.3647			31.8908
		0.221831	22.1831		31.2812			31.7926
		0.231831	23.1831		31.1801			31.6885
		0.241831	24.1831		31.0946			31.6
		0.251831	25.1831		31.0109			31.5124
		0.261831	26.1831		30.9218			31.4256
		0.271831	27.1831		30.8584			31.3491
		0.281831	28.1831		30.777			31.2717
		0.291831	29.1831		30.6957			31.196
		0.301831	30.1831		30.6248			31.1268
		0.311831	31.1831		30.5499			31.057
		0.321831	32.1831		30.4905			30.9912
		0.331831	33.1831		30.4248			30.9303
		0.341831	34.1831		30.3653			30.8701
		0.351831	35.1831		30.3069			30.8115
		0.361831	36.1831		30.2386			30.7503
		0.371831	37.1831		30.1883			30.7018
		0.381831	38.1831		30.1352			30.649
		0.391831	39.1831		30.0693			30.5905
		0.401831	40.1831		30.0185			30.5382
		0.411831	41.1831		29.9659			30.4891
		0.421831	42.1831		29.9146			30.4379
		0.431831	43.1831		29.872			30.3878
		0.441831	44.1831		29.8237			30.3388
		0.451831	45.1831		29.7622			30.29
		0.461831	46.1831		29.7222			30.2498
		0.471831	47.1831		29.6869			30.205
		0.481831	48.1831		29.6517			30.1633
		0.491831	49.1831		29.5986			30.1229
		0.501831	50.1831		29.5603			30.0764
		0.511831	51.1831		29.5248			30.0315
		0.521831	52.1831		29.4684			29.9927
		0.531831	53.1831		29.4402			29.9557
		0.541831	54.1831		29.3929			29.9094
		0.551831	55.1831		29.3563			29.8694
		0.561831	56.1831		29.3237			29.837
		0.571831	57.1831		29.2678			29.7912
		0.581831	58.1831		29.2366			29.7559
		0.591831	59.1831		29.2267			29.7282
		0.601831	60.1831		29.1797			29.6869
		0.611831	61.1831		29.1452			29.6513
		0.621831	62.1831		29.1025			29.614
		0.631831	63.1831		29.0722			29.5748
		0.641831	64.1831		29.0513			29.5441
		0.651831	65.1831		29.0097			29.5084
		0.661831	66.1831		28.9812			29.473
		0.671831	67.1831		28.9585			29.4423
		0.681831	68.1831		28.9146			29.4095
		0.691831	69.1831		28.886			29.3748
		0.701831	70.1831		28.855			29.3411
		0.711831	71.1831		28.8199			29.3119
		0.721831	72.1831		28.8056			29.2812
		0.731831	73.1831		28.7622			29.2489
		0.741831	74.1831		28.741			29.2201
		0.751831	75.1831		28.715			29.1895
		0.761831	76.1831		28.6881			29.1606
		0.771831	77.1831		28.662			29.1288
		0.781831	78.1831		28.6316			29.0982
		0.791831	79.1831		28.6117			29.069
		0.801831	80.1831		28.5699			29.0391
		0.811831	81.1831		28.5453			29.0129
		0.821831	82.1831		28.5292			28.9882
		0.831831	83.1831		28.499			28.9536
		0.841831	84.1831		28.4653			28.9267
		0.851831	85.1831		28.4444			28.9011
		0.861831	86.1831		28.4238			28.8785
		0.871831	87.1831		28.3968			28.8488
		0.881831	88.1831		28.3605			28.8199
		0.891831	89.1831		28.3512			28.8002
		0.901831	90.1831		28.3297			28.7722
		0.911831	91.1831		28.3079			28.7459
		0.921831	92.1831		28.2598			28.7159
		0.931831	93.1831		28.2608			28.6918
		0.941831	94.1831		28.2277			28.6675
		0.951831	95.1831		28.2046			28.6437
		0.961831	96.1831		28.1975			28.623
		0.971831	97.1831		28.171			28.5987
		0.981831	98.1831		28.1527			28.5724
		0.991831	99.1831		28.1238			28.5474
		1.00183	100.183		28.1165			28.5303
		1.01183	101.183		28.0833			28.5025
		1.02183	102.183		28.0663			28.4833
		1.03183	103.183		28.0346			28.4577
		1.04183	104.183		28.0219			28.4317
		1.05183	105.183		28.0021			28.4128
		1.06183	106.183		27.9774			28.3915
		1.07183	107.183		27.945			28.3623
		1.08183	108.183		27.931			28.3419
		1.09183	109.183		27.9134			28.3203
		1.10183	110.183		27.8999			28.3032
		1.11183	111.183		27.8731			28.2757
		1.12183	112.183		27.8575			28.2553
		1.13183	113.183		27.8398			28.2368
		1.14183	114.183		27.8185			28.2137
		1.15183	115.183		27.8031			28.1957
		1.16183	116.183		27.7814			28.1755
		1.17183	117.183		27.7676			28.1561
		1.18183	118.183		27.7473			28.1372
		1.19183	119.183		27.7271			28.1117
		1.20183	120.183		27.6993			28.0953
		1.21183	121.183		27.6857			28.0777
		1.22183	122.183		27.6708			28.053
		1.23183	123.183		27.6513			28.035
		1.24183	124.183		27.6312			28.0186
		1.25183	125.183		27.6233			27.9961
		1.26183	126.183		27.6143			27.9757
		1.27183	127.183		27.5954			27.9621
		1.28183	128.183		27.5675			27.939
		1.29183	129.183		27.542			27.9222
		1.30183	130.183		27.5366			27.9072
		1.31183	131.183		27.511			27.8785
		1.32183	132.183		27.4952			27.8664
		1.33183	133.183		27.4999			27.8535
		1.34183	134.183		27.4757			27.8316
		1.35183	135.183		27.4427			27.805
		1.36183	136.183		27.4369			27.7915
		1.37183	137.183		27.4296			27.7764
		1.38183	138.183		27.4164			27.7644
		1.39183	139.183		27.3928			27.7404
		1.40183	140.183		27.3779			27.727
		1.41183	141.183		27.3646			27.7093
		1.42183	142.183		27.362			27.699
		1.43183	143.183		27.3438			27.6762
		1.44183	144.183		27.3213			27.6568
		1.45183	145.183		27.3028			27.6459
		1.46183	146.183		27.2946			27.6243
		1.47183	147.183		27.2752			27.6082
		1.48183	148.183		27.2721			27.5921
		1.49183	149.183		27.255			27.5769
		1.50183	150.183		27.249			27.5654
		1.51183	151.183		27.2234			27.5419
		1.52183	152.183		27.2125			27.5288
		1.53183	153.183		27.2085			27.5163
		1.54183	154.183		27.193			27.4958
		1.55183	155.183		27.1689			27.4763
		1.56183	156.183		27.1619			27.463
		1.57183	157.183		27.1492			27.4518
		1.58183	158.183		27.1278			27.4353
		1.59183	159.183		27.1131			27.4164
		1.60183	160.183		27.1064			27.399
		1.61183	161.183		27.0959			27.3896
		1.62183	162.183		27.0874			27.374
		1.63183	163.183		27.0736			27.3567
		1.64183	164.183		27.0617			27.3422
		1.65183	165.183		27.0368			27.3267
		1.66183	166.183		27.0351			27.3094
		1.67183	167.183		27.0117			27.2946
		1.68183	168.183		27.0074			27.2866
		1.69183	169.183		26.9883			27.2702
		1.70183	170.183		27.0003			27.2578
		1.71183	171.183		26.9659			27.2433
		1.72183	172.183		26.9571			27.2252
		1.73183	173.183		26.9543			27.2139
		1.74183	174.183		26.9259			27.1964
		1.75183	175.183		26.9181			27.1808
		1.76183	176.183		26.9062			27.165
		1.77183	177.183		26.8918			27.1527
		1.78183	178.183		26.8843			27.1394
		1.79183	179.183		26.8807			27.1276
		1.80183	180.183		26.8577			27.1143
		1.81183	181.183		26.8516			27.0997
		1.82183	182.183		26.8364			27.0868
		1.83183	183.183		26.8244			27.0719
		1.84183	184.183		26.8104			27.0618
		1.85183	185.183		26.7973			27.0436
		1.86183	186.183		26.7902			27.0299
		1.87183	187.183		26.7735			27.0199
		1.88183	188.183		26.7699			27.0074
		1.89183	189.183		26.7573			26.9923
		1.90183	190.183		26.7445			26.9754
		1.91183	191.183		26.7317			26.9603
		1.92183	192.183		26.7182			26.9497
		1.93183	193.183		26.7201			26.9434
		1.94183	194.183		26.7097			26.9332
		1.95183	195.183		26.7007			26.918
		1.96183	196.183		26.6735			26.9004
		1.97183	197.183		26.6881			26.8906
		1.98183	198.183		26.6706			26.8811
		1.99183	199.183		26.6525			26.8646
		2.00183	200.183		26.6484			26.8533
		2.01183	201.183		26.6507			26.8479
		2.02183	202.183		26.6285			26.8295
		2.03183	203.183		26.6114			26.8173
		2.04183	204.183		26.6074			26.8037
		2.05183	205.183		26.5975			26.7941
		2.06183	206.183		26.5831			26.7789
		2.07183	207.183		26.5814			26.7636
		2.08183	208.183		26.5745			26.7519
		2.09183	209.183		26.5598			26.7473
		2.10183	210.183		26.5441			26.7306
		2.11183	211.183		26.5349			26.7192
		2.12183	212.183		26.5304			26.7081
		2.13183	213.183		26.5256			26.7033
		2.14183	214.183		26.5089			26.6856
		2.15183	215.183		26.5032			26.6688
		2.16183	216.183		26.4734			26.6533
		2.17183	217.183		26.4697			26.6473
		2.18183	218.183		26.4582			26.6294
		2.19183	219.183		26.4478			26.6231
		2.20183	220.183		26.4458			26.6121
		2.21183	221.183		26.4451			26.6043
		2.22183	222.183		26.4286			26.586
		2.23183	223.183		26.425			26.5819
		2.24183	224.183		26.4205			26.5712
		2.25183	225.183		26.4025			26.5585
		2.26183	226.183		26.3845			26.5402
		2.27183	227.183		26.3843			26.5313
		2.28183	228.183		26.3837			26.5244
		2.29183	229.183		26.3698			26.5101
		2.30183	230.183		26.3599			26.5021
		2.31183	231.183		26.3514			26.4861
		2.32183	232.183		26.3331			26.479
		2.33183	233.183		26.3294			26.4692
		2.34183	234.183		26.3155			26.4561
		2.35183	235.183		26.306			26.4501
		2.36183	236.183		26.2968			26.4344
		2.37183	237.183		26.2953			26.4253
		2.38183	238.183		26.2797			26.4152
		2.39183	239.183		26.276			26.4037
		2.40183	240.183		26.263			26.3905
		2.41183	241.183		26.257			26.3823
		2.42183	242.183		26.249			26.3753
		2.43183	243.183		26.2409			26.3592
		2.44183	244.183		26.2354			26.3537
		2.45183	245.183		26.2131			26.3349
		2.46183	246.183		26.1993			26.325
		2.47183	247.183		26.194			26.3182
		2.48183	248.183		26.198			26.3149
		2.49183	249.183		26.1849			26.2995
		2.50183	250.183		26.1794			26.2922
		2.51183	251.183		26.1675			26.2805
		2.52183	252.183		26.1635			26.279
		2.53183	253.183		26.1577			26.264
		2.54183	254.183		26.1473			26.2488
		2.55183	255.183		26.1373			26.2389
		2.56183	256.183		26.1257			26.2283
		2.57183	257.183		26.1189			26.2155
		2.58183	258.183		26.1086			26.2084
		2.59183	259.183		26.1134			26.1969
		2.60183	260.183		26.0864			26.1831
		2.61183	261.183		26.0756			26.1777
		2.62183	262.183		26.0882			26.1643
		2.63183	263.183		26.0768			26.1596
		2.64183	264.183		26.0844			26.1524
		2.65183	265.183		26.0666			26.1422
		2.66183	266.183		26.0532			26.1303
		2.67183	267.183		26.0441			26.1164
		2.68183	268.183		26.0329			26.1114
		2.69183	269.183		26.0335			26.1006
		2.70183	270.183		26.0258			26.0903
		2.71183	271.183		26.0162			26.0781
		2.72183	272.183		26.016			26.0675
		2.73183	273.183		26.0048			26.0618
		2.74183	274.183		25.9997			26.0519
		2.75183	275.183		25.9796			26.0351
		2.76183	276.183		25.977			26.0367
		2.77183	277.183		25.9761			26.027
		2.78183	278.183		25.974			26.0201
		2.79183	279.183		25.954			25.9998
		2.80183	280.183		25.9501			26.0015
		2.81183	281.183		25.9505			25.9861
		2.82183	282.183		25.9448			25.9776
		2.83183	283.183		25.9258			25.9656
		2.84183	284.183		25.9256			25.9621
		2.85183	285.183		25.9128			25.9515
		2.86183	286.183		25.9152			25.9463
		2.87183	287.183		25.9123			25.9349
		2.88183	288.183		25.8964			25.9231
		2.89183	289.183		25.8974			25.9211
		2.90183	290.183		25.8919			25.9111
		2.91183	291.183		25.8785			25.8992
		2.92183	292.183		25.8707			25.8883
		2.93183	293.183		25.8557			25.8782
		2.94183	294.183		25.8522			25.8727
		2.95183	295.183		25.8477			25.8645
		2.96183	296.183		25.8316			25.8557
		2.97183	297.183		25.8311			25.8481
		2.98183	298.183		25.8148			25.8342
		2.99183	299.183		25.8289			25.8328
		3.00183	300.183		25.8241			25.822
		3.01183	301.183		25.8144			25.8102
		3.02183	302.183		25.7982			25.8017
		3.03183	303.183		25.7827			25.7967
		3.04183	304.183		25.7934			25.7895
		3.05183	305.183		25.7817			25.7822
		3.06183	306.183		25.7721			25.7704
		3.07183	307.183		25.784			25.7613
		3.08183	308.183		25.7708			25.7514
		3.09183	309.183		25.745			25.7435
		3.10183	310.183		25.7484			25.7342
		3.11183	311.183		25.7404			25.726
		3.12183	312.183		25.7323			25.7118
		3.13183	313.183		25.7338			25.7071
		3.14183	314.183		25.72			25.7033
		3.15183	315.183		25.716			25.6908
		3.16183	316.183		25.7163			25.6843
		3.17183	317.183		25.704			25.6811
		3.18183	318.183		25.6974			25.6656
		3.19183	319.183		25.6936			25.6597
		3.20183	320.183		25.6908			25.6516
		3.21183	321.183		25.6796			25.6437
		3.22183	322.183		25.6732			25.6352
		3.23183	323.183		25.6693			25.625
		3.24183	324.183		25.6661			25.6217
		3.25183	325.183		25.6532			25.6084
		3.26183	326.183		25.6435			25.5992
		3.27183	327.183		25.6357			25.5912
		3.28183	328.183		25.6374			25.5876
		3.29183	329.183		25.6331			25.5749
		3.30183	330.183		25.6311			25.5694
		3.31183	331.183		25.6122			25.5632
		3.32183	332.183		25.6202			25.5536
		3.33183	333.183		25.5995			25.5415
		3.34183	334.183		25.5902			25.5332
		3.35183	335.183		25.5865			25.5356
		3.36183	336.183		25.5849			25.5189
		3.37183	337.183		25.5751			25.5084
		3.38183	338.183		25.5657			25.4999
		3.39183	339.183		25.5528			25.4984
		3.40183	340.183		25.5617			25.489
		3.41183	341.183		25.5584			25.4783
		3.42183	342.183		25.5541			25.4807
		3.43183	343.183		25.5498			25.4691
		3.44183	344.183		25.5447			25.4602
		3.45183	345.183		25.5294			25.4528
		3.46183	346.183		25.5354			25.4443
		3.47183	347.183		25.5301			25.4328
		3.48183	348.183		25.5153			25.4285
		3.49183	349.183		25.501			25.4181
		3.50183	350.183		25.5055			25.4111
		3.51183	351.183		25.511			25.4046
		3.52183	352.183		25.4815			25.3978
		3.53183	353.183		25.4821			25.3864
		3.54183	354.183		25.4919			25.3851
		3.55183	355.183		25.4712			25.3738
		3.56183	356.183		25.4719			25.3729
		3.57183	357.183		25.467			25.3645
		3.58183	358.183		25.4649			25.3542
		3.59183	359.183		25.4508			25.3447
		3.60183	360.183		25.4482			25.3392
		3.61183	361.183		25.4424			25.3273
		3.62183	362.183		25.4384			25.3221
		3.63183	363.183		25.4358			25.315
		3.64183	364.183		25.4355			25.3149
		3.65183	365.183		25.4203			25.3014
		3.66183	366.183		25.4234			25.2926
		3.67183	367.183		25.4163			25.2911
		3.68183	368.183		25.4075			25.2779
		3.69183	369.183		25.4005			25.2714
		3.70183	370.183		25.3998			25.2689
		3.71183	371.183		25.3809			25.2579
		3.72183	372.183		25.39			25.2525
		3.73183	373.183		25.3716			25.2441
		3.74183	374.183		25.3769			25.2398
		3.75183	375.183		25.3802			25.2328
		3.76183	376.183		25.3582			25.2181
		3.77183	377.183		25.3622			25.2173
		3.78183	378.183		25.3507			25.2069
		3.79183	379.183		25.3467			25.1962
		3.80183	380.183		25.3601			25.1937
		3.81183	381.183		25.3461			25.1892
		3.82183	382.183		25.338			25.1847
		3.83183	383.183		25.3327			25.1731
		3.84183	384.183		25.3196			25.1649
		3.85183	385.183		25.3183			25.1583
		3.86183	386.183		25.319			25.1499
		3.87183	387.183		25.3045			25.1413
		3.88183	388.183		25.2925			25.1399
		3.89183	389.183		25.2919			25.1322
		3.90183	390.183		25.2909			25.1238
		3.91183	391.183		25.2873			25.1169
		3.92183	392.183		25.2815			25.1123
		3.93183	393.183		25.2794			25.1056
		3.94183	394.183		25.2628			25.0968
		3.95183	395.183		25.2667			25.0952
		3.96183	396.183		25.2594			25.0841
		3.97183	397.183		25.2499			25.0774
		3.98183	398.183		25.2436			25.0747
		3.99183	399.183		25.2448			25.0644
		4.00183	400.183		25.2399			25.0577
		4.01183	401.183		25.2256			25.0467
		4.02183	402.183		25.2174			25.0397
		4.03183	403.183		25.2322			25.0397
		4.04183	404.183		25.2095			25.0276
		4.05183	405.183		25.2299			25.0287
		4.06183	406.183		25.1991			25.0147
		4.07183	407.183		25.2061			25.0129
		4.08183	408.183		25.2122			25.0088
		4.09183	409.183		25.1949			25.0005
		4.10183	410.183		25.1796			24.9934
		4.11183	411.183		25.1856			24.987
		4.12183	412.183		25.1751			24.9796
		4.13183	413.183		25.1867			24.9769
		4.14183	414.183		25.1626			24.963
		4.15183	415.183		25.1607			24.9597
		4.16183	416.183		25.1557			24.9538
		4.17183	417.183		25.1555			24.9467
		4.18183	418.183		25.1566			24.944
		4.19183	419.183		25.1391			24.9336
		4.20183	420.183		25.142			24.9288
		4.21183	421.183		25.1441			24.9226
		4.22183	422.183		25.1432			24.9143
		4.23183	423.183		25.1291			24.9075
		4.24183	424.183		25.121			24.9004
		4.25183	425.183		25.1168			24.895
		4.26183	426.183		25.117			24.887
		4.27183	427.183		25.1153			24.8878
		4.28183	428.183		25.1064			24.8739
		4.29183	429.183		25.1072			24.8681
		4.30183	430.183		25.1044			24.8684
		4.31183	431.183		25.0818			24.8569
		4.32183	432.183		25.0919			24.8495
		4.33183	433.183		25.0974			24.8414
		4.34183	434.183		25.0908			24.8417
		4.35183	435.183		25.0706			24.8301
		4.36183	436.183		25.0604			24.8209
		4.37183	437.183		25.0713			24.8183
		4.38183	438.183		25.0697			24.8152
		4.39183	439.183		25.0531			24.8027
		4.40183	440.183		25.0456			24.7906
		4.41183	441.183		25.0789			24.7983
		4.42183	442.183		25.045			24.7899
		4.43183	443.183		25.0482			24.7828
		4.44183	444.183		25.051			24.7801
		4.45183	445.183		25.0484			24.7717
		4.46183	446.183		25.041			24.7624
		4.47183	447.183		25.0313			24.7566
		4.48183	448.183		25.0286			24.7521
		4.49183	449.183		25.0203			24.7451
		4.50183	450.183		25.0222			24.742
		4.51183	451.183		25.0083			24.7316
		4.52183	452.183		25.0074			24.7285
		4.53183	453.183		25.003			24.7246
		4.54183	454.183		25.0067			24.7168
		4.55183	455.183		24.9939			24.7103
		4.56183	456.183		24.9941			24.7019
		4.57183	457.183		24.9929			24.6995
		4.58183	458.183		24.9817			24.6921
		4.59183	459.183		24.9737			24.6848
		4.60183	460.183		24.9725			24.6818
		4.61183	461.183		24.9791			24.6745
		4.62183	462.183		24.9779			24.6718
		4.63183	463.183		24.9737			24.6677
		4.64183	464.183		24.964			24.6558
		4.65183	465.183		24.9595			24.651
		4.66183	466.183		24.9532			24.6419
		4.67183	467.183		24.9453			24.6406
		4.68183	468.183		24.9375			24.6301
		4.69183	469.183		24.9383			24.6267
		4.70183	470.183		24.9424			24.6242
		4.71183	471.183		24.9226			24.6166
		4.72183	472.183		24.9255			24.6127
		4.73183	473.183		24.922			24.6022
		4.74183	474.183		24.9196			24.5948
		4.75183	475.183		24.912			24.5898
		4.76183	476.183		24.897			24.58
		4.77183	477.183		24.9137			24.5825
		4.78183	478.183		24.9031			24.5729
		4.79183	479.183		24.901			24.5705
		4.80183	480.183		24.8957			24.5615
		4.81183	481.183		24.8871			24.5581
		4.82183	482.183		24.8973			24.554
		4.83183	483.183		24.8916			24.5464
		4.84183	484.183		24.891			24.543
		4.85183	485.183		24.8722			24.5344
		4.86183	486.183		24.8645			24.5262
		4.87183	487.183		24.871			24.5271
		4.88183	488.183		24.8699			24.5217
		4.89183	489.183		24.8454			24.5067
		4.90183	490.183		24.8522			24.5059
		4.91183	491.183		24.8639			24.4993
		4.92183	492.183		24.8418			24.4968
		4.93183	493.183		24.8338			24.4874
		4.94183	494.183		24.8475			24.4886
		4.95183	495.183		24.8317			24.4807
		4.96183	496.183		24.8226			24.4707
		4.97183	497.183		24.8234			24.4711
		4.98183	498.183		24.8154			24.4626
		4.99183	499.183		24.8172			24.4574
		5.00183	500.183		24.8129			24.4546
		5.01183	501.183		24.8305			24.4526
		5.02183	502.183		24.8179			24.4443
		5.03183	503.183		24.7945			24.4356
		5.04183	504.183		24.8078			24.4336
		5.05183	505.183		24.7937			24.4291
		5.06183	506.183		24.7888			24.4208
		5.07183	507.183		24.7643			24.4168
		5.08183	508.183		24.7773			24.4115
		5.09183	509.183		24.7912			24.4042
		5.10183	510.183		24.7834			24.3966
		5.11183	511.183		24.7655			24.3932
		5.12183	512.183		24.7676			24.3912
		5.13183	513.183		24.7713			24.3833
		5.14183	514.183		24.7642			24.3802
		5.15183	515.183		24.7588			24.3748
		5.16183	516.183		24.7523			24.3658
		5.17183	517.183		24.7376			24.3615
		5.18183	518.183		24.7366			24.3515
		5.19183	519.183		24.7553			24.3572
		5.20183	520.183		24.736			24.3454
		5.21183	521.183		24.7236			24.3372
		5.22183	522.183		24.7363			24.3361
		5.23183	523.183		24.7254			24.3328
		5.24183	524.183		24.7224			24.3283
		5.25183	525.183		24.7071			24.3173
		5.26183	526.183		24.7146			24.3171
		5.27183	527.183		24.7105			24.3082
		5.28183	528.183		24.7078			24.3011
		5.29183	529.183		24.7054			24.3004
		5.30183	530.183		24.6963			24.2943
		5.31183	531.183		24.703			24.2935
		5.32183	532.183		24.687			24.2802
		5.33183	533.183		24.6885			24.2818
		5.34183	534.183		24.685			24.2766
		5.35183	535.183		24.6855			24.2726
		5.36183	536.183		24.6824			24.2643
		5.37183	537.183		24.6592			24.2594
		5.38183	538.183		24.6661			24.2542
		5.39183	539.183		24.6711			24.2516
		5.40183	540.183		24.6568			24.248
		5.41183	541.183		24.6593			24.2374
		5.42183	542.183		24.6508			24.2327
		5.43183	543.183		24.6501			24.228
		5.44183	544.183		24.6386			24.2245
		5.45183	545.183		24.6442			24.2178
		5.46183	546.183		24.6437			24.2141
		5.47183	547.183		24.6351			24.2103
		5.48183	548.183		24.6335			24.2053
		5.49183	549.183		24.6302			24.1983
		5.50183	550.183		24.6223			24.1869
		5.51183	551.183		24.6243			24.1952
		5.52183	552.183		24.617			24.1833
		5.53183	553.183		24.622			24.1865
		5.54183	554.183		24.6227			24.1798
		5.55183	555.183		24.6184			24.1684
		5.56183	556.183		24.6227			24.1707
		5.57183	557.183		24.6035			24.1596
		5.58183	558.183		24.6128			24.1583
		5.59183	559.183		24.5914			24.1472
		5.60183	560.183		24.5993			24.1491
		5.61183	561.183		24.5916			24.1435
		5.62183	562.183		24.5883			24.1353
		5.63183	563.183		24.5886			24.1303
		5.64183	564.183		24.5892			24.1299
		5.65183	565.183		24.5718			24.1253
		5.66183	566.183		24.5763			24.1147
		5.67183	567.183		24.5747			24.1135
		5.68183	568.183		24.5737			24.1104
		5.69183	569.183		24.5708			24.1026
		5.70183	570.183		24.5726			24.096
		5.71183	571.183		24.5705			24.0975
		5.72183	572.183		24.563			24.0891
		5.73183	573.183		24.5609			24.081
		5.74183	574.183		24.5414			24.075
		5.75183	575.183		24.5564			24.0765
		5.76183	576.183		24.5479			24.071
		5.77183	577.183		24.5438			24.0679
		5.78183	578.183		24.5489			24.07
		5.79183	579.183		24.5321			24.0513
		5.80183	580.183		24.5367			24.0491
		5.81183	581.183		24.5263			24.0435
		5.82183	582.183		24.5309			24.04
		5.83183	583.183		24.5231			24.0346
		5.84183	584.183		24.5183			24.0291
		5.85183	585.183		24.5154			24.0289
		5.86183	586.183		24.5102			24.0195
		5.87183	587.183		24.507			24.0194
		5.88183	588.183		24.4975			24.0154
		5.89183	589.183		24.4851			24.0077
		5.90183	590.183		24.4975			24.0085
		5.91183	591.183		24.4839			24.0009
		5.92183	592.183		24.4948			23.9987
		5.93183	593.183		24.4835			23.9906
		5.94183	594.183		24.4843			23.9828
		5.95183	595.183		24.4845			23.9844
		5.96183	596.183		24.4717			23.9763
		5.97183	597.183		24.472			23.9754
		5.98183	598.183		24.4693			23.9627
		5.99183	599.183		24.462			23.9622
		6.00162	600.162		24.4633			23.9601

## Sheet: Identification 2nd&3rd cycle
		0.05
		lambda1			Stress [MPa]			Stress [MPa] MR											lambda2			Stress [MPa]			Stress [MPa] MR
		1.00078			1.14381			1.24985											1			0			5.4e-14
		1.00123			2.08825			1.86544											1.0006			0.441308			1.05998
		1.00167			2.97496			2.47722											1.00105			1.3841			1.8212
		1.00259			4.64181			3.83671											1.00152			2.33377			2.57965
		1.00305			5.44572			4.38769											1.00197			3.23209			3.31056
		1.00351			6.21841			4.96223											1.00243			4.11144			4.0395
		1.00397			6.99167			5.53966							Constants identified simultanousely for 0.05 mm/s and 0.5 mm/s				1.00289			4.98612			4.76221
		1.00443			7.75104			6.12319											1.00336			5.84406			5.4882
		1.00537			9.21886			7.46189							c10	388.741			1.00382			6.69453			6.18281
		1.00585			9.94194			7.98715							c01	-78.6397			1.00428			7.54331			6.88761
		1.00632			10.6577			8.54314							g1	0.0246			1.00474			8.39957			7.58533
		1.00679			11.3454			9.09721							g2	0.0451			1.00521			9.24108			8.28257
		1.00726			12.0459			9.65769							g3	0.012			1.00567			10.0609			8.97865
		1.00774			12.725			10.2166							g4	0.0453			1.00613			10.8597			9.65691
		1.00822			13.4106			10.7829							g5	0.0161			1.00659			11.648			10.3278
		1.00917			14.7549			12.1063							g6	0.0168			1.00706			12.4519			11.0131
		1.00965			15.41			12.6039							g7	0.0507			1.00752			13.2729			11.6867
		1.01013			16.057			13.1336							g8	0.011			1.00799			14.0916			12.3618
		1.01061			16.7108			13.6824							g9	0.11			1.00845			14.8722			13.0244
		1.01109			17.3403			14.222							g10	0.0392			1.00892			15.6486			13.6968
		1.01157			17.9868			14.7723							g11	0.0168			1.00939			16.4148			14.3639
		1.01206			18.6083			15.3284							g12	0.0161			1.00985			17.1702			15.0222
		1.01255			19.2542			15.8794							g13	0.0379			1.01032			17.9422			15.6803
		1.01352			20.4605			17.1908							g14	0.128			1.01078			18.7226			16.331
		1.01401			21.0795			17.6835							g15	0.0239			1.01126			19.4911			16.9995
		1.01449			21.6785			18.2052											1.01172			20.2348			17.6482
		1.01498			22.2779			18.7354											1.01219			20.9711			18.3004
		1.01548			22.8763			19.2809											1.01266			21.7104			18.9523
		1.01596			23.4606			19.8117											1.01313			22.4385			19.6033
		1.01646			24.0411			20.3539											1.0136			23.1697			20.2478
		1.01744			25.1744			21.6625											1.01407			23.9324			20.893
		1.01793			25.7349			22.149											1.01454			24.6433			21.531
		1.01843			26.2895			22.6603											1.01501			25.344			22.1754
		1.01893			26.8335			23.1935											1.01549			26.0413			22.8244
		1.01942			27.3767			23.7177											1.01596			26.7293			23.4567
		1.01992			27.9074			24.2562											1.01643			27.4191			24.0957
		1.02091			28.9701			25.5614											1.0169			28.1278			24.7368
		1.02141			29.4789			26.0343											1.01738			28.8409			25.3808
		1.02191			29.9988			26.547											1.01786			29.5133			26.0178
		1.02242			30.5252			27.0826											1.01835			30.1819			26.6716
		1.02292			31.0193			27.6007											1.01882			30.8358			27.2951
		1.02342			31.5132			28.1273											1.0193			31.499			27.9337
		1.02393			32.0103			28.663											1.01977			32.1286			28.5649
		1.02493			32.962			29.9669											1.02025			32.7968			29.1919
		1.02544			33.4398			30.4437											1.02073			33.4344			29.8305
		1.02596			33.934			30.9638											1.02121			34.0594			30.4564
		1.02696			34.8187			32.2541											1.0217			34.6815			31.1038
		1.02747			35.266			32.7116											1.02219			35.275			31.7413
		1.02798			35.7127			33.212											1.02266			35.8608			32.359
		1.02849			36.14			33.7226											1.02315			36.4861			33.0002
		1.02901			36.5688			34.2432											1.02363			37.077			33.6211
		1.02952			36.9755			34.759											1.02412			37.6748			34.256
		1.03055			37.8099			36.078											1.02461			38.2506			34.8994
		1.03107			38.2082			36.5456											1.0251			38.7931			35.5326
		1.03158			38.5931			37.0434											1.0256			39.3027			36.1699
		1.0321			38.9832			37.558											1.02609			39.8288			36.8001
		1.03262			39.3536			38.074											1.02658			40.3543			37.4314
		1.03315			39.7396			38.6106											1.02708			40.8575			38.0749
		1.03367			40.0676			39.1315											1.02758			41.3426			38.7214
		1.03419			40.4099			39.6646											1.02809			41.8109			39.3768
		1.03524			41.0224			40.9945											1.0286			42.2333			40.0191
		1.03577			41.3253			41.4729											1.02908			42.5818			40.6299
		1.03631			41.6229			41.9872											1.02866			41.6531			39.7023
		1.03685			41.8954			42.5215											1.0282			40.7706			38.7677
		1.03738			42.1506			43.0544											1.02772			39.9244			37.8521
		1.03792			42.3889			43.5902											1.02726			39.1264			36.9768
		1.03793			41.9016			43.3247											1.02678			38.3317			36.1083
		1.03749			40.961			42.4271											1.02631			37.5346			35.2703
		1.03703			40.1163			41.6042											1.02584			36.7719			34.4402
		1.03609			38.5315			40.084											1.02536			36.018			33.6165
		1.03561			37.7981			39.3678											1.02489			35.287			32.7999
		1.03514			37.0902			38.6403											1.02441			34.5585			31.9886
		1.03466			36.4124			37.9216											1.02393			33.8294			31.1918
		1.03418			35.7281			37.2161											1.02345			33.0923			30.4083
		1.0337			35.0679			36.5235											1.02298			32.3524			29.6389
		1.03273			33.7504			35.0783											1.0225			31.6272			28.8599
		1.03225			33.1119			34.4563											1.02203			30.9191			28.0882
		1.03176			32.4853			33.8009											1.02154			30.1962			27.3141
		1.03127			31.8509			33.1522											1.02106			29.4768			26.5534
		1.03079			31.2335			32.5081											1.0206			28.7677			25.8155
		1.02981			29.9878			31.1112											1.02012			28.0411			25.0603
		1.02933			29.3645			30.5306											1.01964			27.308			24.3228
		1.02884			28.7624			29.9166											1.01917			26.5992			23.5833
		1.02835			28.1729			29.3021											1.01869			25.8836			22.8477
		1.02786			27.5791			28.6808											1.01822			25.1887			22.1254
		1.02688			26.3665			27.3033											1.01774			24.4811			21.388
		1.0264			25.7669			26.7508											1.01727			23.7582			20.6642
		1.0259			25.1831			26.1533											1.01679			23.0367			19.9427
		1.02541			24.5671			25.5491											1.01632			22.3131			19.226
		1.02443			23.4072			24.1937											1.01584			21.5986			18.5166
		1.02395			22.8203			23.6609											1.01537			20.8925			17.8015
		1.02345			22.2435			23.0826											1.0149			20.2033			17.0987
		1.02296			21.6434			22.4878											1.01442			19.4776			16.3821
		1.02246			21.086			21.9015											1.01395			18.7553			15.6799
		1.02148			19.9331			20.5436											1.01348			18.0486			14.9859
		1.02099			19.3688			20.018											1.013			17.3176			14.2842
		1.02049			18.804			19.4482											1.01253			16.6298			13.5871
		1.02			18.2405			18.8788											1.01205			15.9099			12.8878
		1.01951			17.6726			18.2924											1.01158			15.2257			12.1975
		1.01852			16.5513			16.9308											1.0111			14.5085			11.5057
		1.01802			15.9943			16.4116											1.01063			13.7899			10.8207
		1.01753			15.4216			15.8502											1.01016			13.0575			10.1269
		1.01703			14.8934			15.2867											1.00969			12.3559			9.44959
		1.01653			14.3453			14.7079											1.00922			11.6493			8.77075
		1.01554			13.2317			13.3419											1.00874			10.943			8.0751
		1.01504			12.7046			12.8349											1.00827			10.2527			7.40684
		1.01455			12.1718			12.2798											1.00779			9.53493			6.71818
		1.01405			11.6392			11.7133											1.00733			8.82723			6.05104
		1.01355			11.1032			11.1478											1.00685			8.09515			5.37744
		1.01256			10.0373			9.7876											1.00636			7.35969			4.67122
		1.01205			9.49666			9.26466											1.00591			6.69397			4.02789
		1.01155			8.97502			8.7168											1.00542			5.95984			3.32567
		1.01106			8.46075			8.16575											1.00495			5.27032			2.66205
		1.01056			7.93149			7.59965											1.00447			4.53975			1.98849
		1.00956			6.87774			6.23582											1.004			3.80966			1.32364
		1.00905			6.35627			5.72											1.00354			3.10346			0.670834
		1.00855			5.84356			5.17137											1.00307			2.39493			0.010864
		1.00756			4.8256			3.83559											1.00261			1.70756			-0.641396
		1.00705			4.30466			3.3282											1.00214			1.02062			-1.29535
		1.00656			3.81098			2.80864											1.00167			0.31718			-1.9579
		1.00605			3.31251			2.25001											1.00141			-0.0214176			-2.24851
		1.00505			2.28348			0.888016											1.00187			0.973867			-1.26723
		1.00455			1.79247			0.398027											1.00232			1.8797			-0.377721
		1.00355			0.796183			-0.927692											1.00278			2.79855			0.494011
		1.00305			0.299034			-1.40392											1.00324			3.69465			1.34074
		1.00298			0.507397			-1.24703											1.00371			4.59132			2.17074
		1.00342			1.49514			-0.32299											1.00417			5.46067			2.98071
		1.00387			2.41453			0.500399											1.00463			6.29658			3.77031
		1.00477			4.09501			2.0035											1.0051			7.12464			4.56721
		1.00523			4.90428			2.70238											1.00556			7.95298			5.34368
		1.0057			5.6972			3.42161											1.00602			8.784			6.1087
		1.00617			6.4661			4.1245											1.00648			9.60509			6.85992
		1.00663			7.22063			4.80808											1.00695			10.4353			7.6136
		1.00756			8.68672			6.22365											1.00741			11.2231			8.35383
		1.00804			9.41086			6.83226											1.00788			12.0195			9.0988
		1.00851			10.1168			7.46657											1.00835			12.8009			9.83058
		1.00898			10.8033			8.09795											1.00882			13.5918			10.5608
		1.00946			11.492			8.73186											1.00929			14.3817			11.2824
		1.01041			12.8757			10.1171											1.00975			15.1629			12.0005
		1.01089			13.5365			10.6764											1.01022			15.937			12.7062
		1.01137			14.19			11.2681											1.01069			16.6891			13.4232
		1.01185			14.8506			11.8635											1.01115			17.4152			14.1184
		1.01282			16.1521			13.2314											1.01162			18.1665			14.8163
		1.0133			16.7854			13.7578											1.01209			18.9253			15.5202
		1.01378			17.4115			14.3302											1.01257			19.6815			16.2169
		1.01427			18.0467			14.9039											1.01304			20.4372			16.9095
		1.01524			19.2671			16.2448											1.01351			21.1765			17.6005
		1.01573			19.8864			16.7671											1.01398			21.9007			18.2879
		1.01621			20.4801			17.3204											1.01445			22.5969			18.9685
		1.01671			21.0843			17.8865											1.01493			23.3177			19.6506
		1.01719			21.6656			18.4394											1.0154			24.0237			20.3309
		1.01817			22.8311			19.7732											1.01587			24.7547			21.009
		1.01866			23.4256			20.2817											1.01635			25.4614			21.681
		1.01916			24.0002			20.8285											1.01682			26.1596			22.3506
		1.02015			25.1167			22.149											1.0173			26.8302			23.0215
		1.02064			25.6621			22.6374											1.01777			27.5024			23.686
		1.02113			26.2316			23.1609											1.01825			28.1864			24.363
		1.02163			26.744			23.7047											1.01873			28.8764			25.025
		1.02263			27.8487			25.0377											1.01921			29.5602			25.696
		1.02313			28.3837			25.5216											1.01969			30.2061			26.3584
		1.02362			28.8867			26.0362											1.02017			30.8612			27.0126
		1.02462			29.909			27.3427											1.02065			31.5055			27.6761
		1.02512			30.4283			27.8201											1.02112			32.126			28.3185
		1.02562			30.9198			28.3327											1.02161			32.7821			28.9942
		1.02613			31.4169			28.864											1.0221			33.4216			29.6552
		1.02714			32.3994			30.1816											1.02258			34.0471			30.3113
		1.02763			32.8755			30.6424											1.02307			34.671			30.9664
		1.02815			33.3477			31.1686											1.02355			35.2376			31.6065
		1.02865			33.8159			31.6887											1.02403			35.8331			32.2578
		1.02966			34.7328			32.9978											1.02452			36.4241			32.9106
		1.03017			35.1754			33.466											1.02501			36.9983			33.5673
		1.03068			35.623			33.9681											1.0255			37.6028			34.2259
		1.03119			36.0675			34.4918											1.02599			38.1754			34.8751
		1.03221			36.9251			35.8062											1.02648			38.7517			35.5232
		1.03272			37.3475			36.2704											1.02697			39.2618			36.163
		1.03324			37.7537			36.7785											1.02746			39.7847			36.8158
		1.03426			38.5782			38.0811											1.02796			40.3038			37.4725
		1.03478			38.9853			38.5383											1.02846			40.8253			38.1321
		1.03529			39.3587			39.0352											1.02896			41.3268			38.7862
		1.03633			40.1174			40.3489											1.02947			41.8183			39.4533
		1.03685			40.4771			40.8046											1.02997			42.2534			40.1092
		1.03737			40.8271			41.3027											1.03038			42.5087			40.5941
		1.0379			41.1606			41.8142											1.02992			41.5561			39.6289
		1.03894			41.7717			43.128											1.02946			40.6942			38.712
		1.03948			42.0909			43.5965											1.02899			39.8764			37.8298
		1.04004			41.946			44.1512											1.02851			39.088			36.9578
		1.03958			41.0206			43.165											1.02803			38.3035			36.0993
		1.03912			40.1981			42.2976											1.02756			37.5327			35.2654
		1.03865			39.3921			41.4779											1.02708			36.7492			34.4364
		1.03818			38.6585			40.6994											1.0266			36.0015			33.6358
		1.03723			37.2096			39.2159											1.02613			35.267			32.84
		1.03675			36.5449			38.5342											1.02565			34.554			32.0486
		1.03626			35.8647			37.829											1.02518			33.836			31.2711
		1.03578			35.2048			37.1369											1.02469			33.1059			30.48
		1.03482			33.9103			35.7125											1.02421			32.3793			29.7126
		1.03434			33.2787			35.1014											1.02373			31.6414			28.9469
		1.03336			32.0341			33.7057											1.02326			30.9304			28.2014
		1.03287			31.4095			33.1169											1.02278			30.228			27.4521
		1.0319			30.179			31.7495											1.0223			29.523			26.7002
		1.03141			29.5626			31.1844											1.02183			28.8123			25.9614
		1.03043			28.3458			29.8355											1.02134			28.0957			25.2104
		1.02946			27.1552			28.5391											1.02087			27.3819			24.4894
		1.02896			26.5634			28.0115											1.0204			26.6791			23.7689
		1.02799			25.3836			26.6964											1.01992			25.9581			23.0458
		1.0275			24.7977			26.1803											1.01945			25.2676			22.3251
		1.02651			23.6249			24.8516											1.01897			24.5741			21.6023
		1.02602			23.0383			24.3442											1.0185			23.8781			20.8935
		1.02504			21.895			23.0364											1.01801			23.151			20.1667
		1.02455			21.3232			22.5358											1.01754			22.4548			19.4642
		1.02357			20.182			21.2283											1.01706			21.7227			18.7554
		1.02307			19.6012			20.7203											1.01659			21.0217			18.0612
		1.02208			18.4666			19.412											1.01611			20.3188			17.3567
		1.02159			17.9109			18.9211											1.01563			19.6251			16.6555
		1.0206			16.7949			17.6199											1.01516			18.945			15.9619
		1.02011			16.2515			17.1384											1.01468			18.23			15.2676
		1.01911			15.15			15.8286											1.01421			17.5061			14.575
		1.01862			14.6013			15.3472											1.01374			16.8071			13.8943
		1.01763			13.514			14.0542											1.01325			16.1036			13.1935
		1.01713			12.9744			13.5764											1.01278			15.4236			12.5163
		1.01613			11.9134			12.2658											1.01231			14.7337			11.8267
		1.01564			11.376			11.7914											1.01183			14.0431			11.1406
		1.01514			10.8432			11.2734											1.01135			13.3291			10.4555
		1.01414			9.80338			9.95515											1.01088			12.6151			9.788
		1.01364			9.27461			9.47552											1.0104			11.9057			9.10567
		1.01314			8.75407			8.95324											1.00993			11.2205			8.44017
		1.01214			7.71192			7.6242											1.00946			10.5272			7.76726
		1.01164			7.20588			7.14697											1.00898			9.84859			7.09093
		1.01114			6.69049			6.62619											1.00851			9.15671			6.42058
		1.01065			6.19231			6.09582											1.00803			8.44372			5.7375
		1.01015			5.68698			5.55681											1.00756			7.73732			5.0753
		1.00964			5.1617			5.00232											1.00708			7.05088			4.41271
		1.00914			4.6576			4.44511											1.00661			6.35423			3.75345
		1.00864			4.15926			3.89383											1.00614			5.68314			3.09248
		1.00814			3.67837			3.3384											1.00567			4.99465			2.42608
		1.00764			3.18227			2.78397											1.00519			4.29534			1.76546
		1.00714			2.67292			2.21927											1.00472			3.57015			1.09521
		1.00664			2.18302			1.66663											1.00425			2.88063			0.447111
		1.00614			1.68794			1.0995											1.00378			2.19224			-0.202464
		1.00563			1.17426			0.529621											1.00331			1.50832			-0.859759
		1.00513			0.675688			-0.0368805											1.00284			0.838645			-1.51552
		1.00463			0.19283			-0.595007											1.00236			0.148597			-2.17805

## Sheet: Validation
																						strain rate 0.05									strain rate 0.2									strain rate 0.5
Coefficients				Time [s]			Stress [MPa]			Stress [MPa] MR												lambda		Stress [MPa]			Stress [MPa] MR				lambda		Stress [MPa]			Stress [MPa] MR				lambda		Stress [MPa]			Stress [MPa] MR
				0.000121826	0.121826		9.19195			7.57084												1		0			2.2e-14				1		0			2.5e-14				1		0			-4.6e-14
	c10	388.741		0.000131836	0.131836		10.0348			7.62218												1.00043		0.843748			0.62457				1.00033		0.630618			0.522859				1.00038		0.770189			0.64324
	c01	-78.6397		0.000141846	0.141846		10.877			7.99307												1.00088		1.69268			1.20773				1.00069		1.38227			1.07047				1.00084		1.63612			1.34936
	g1	0.0246		0.000151855	0.151855		11.708			8.44061												1.00177		3.36387			2.40994				1.00106		2.06714			1.59159				1.00131		2.50333			2.02575
	g2	0.0451		0.000161865	0.161865		12.564			8.92705												1.00222		4.18678			2.88117				1.00143		2.82133			2.10168				1.00178		3.38753			2.68662
	g3	0.012		0.000171875	0.171875		13.3883			9.42004												1.00312		5.82844			4.03368				1.00179		3.4854			2.594				1.00224		4.27016			3.32689
	g4	0.0453		0.000181885	0.181885		14.2286			9.92492												1.00357		6.65149			4.47822				1.00216		4.20219			3.08694				1.00271		5.16164			3.96312
	g5	0.0161		0.000191895	0.191895		15.0338			10.4281												1.00403		7.46439			4.96154				1.00253		4.89328			3.56099				1.00318		6.05377			4.59012
	g6	0.0168		0.000201904	0.201904		15.8572			10.9315												1.00447		8.26141			5.44067				1.00289		5.58128			4.03832				1.00365		6.87856			5.19627
	g7	0.0507		0.000211914	0.211914		16.6751			11.4459												1.00538		9.8319			6.58225				1.00327		6.30611			4.52118				1.00411		7.72595			5.80607
	g8	0.011		0.000221924	0.221924		17.4587			11.956												1.00584		10.6298			7.00937				1.00365		6.98094			5.00101				1.00458		8.56414			6.40032
	g9	0.11		0.000231934	0.231934		18.2557			12.4639												1.00629		11.4001			7.4656				1.00401		7.71744			5.4592				1.00504		9.42504			6.99948
	g10	0.0392		0.000241943	0.241943		19.0747			12.9837												1.00719		12.9313			8.5772				1.00438		8.37031			5.91082				1.00551		10.2845			7.59334
	g11	0.0168		0.000251953	0.251953		19.8664			13.5125												1.00764		13.7118			8.98369				1.00476		9.08214			6.37728				1.00598		11.1277			8.184
	g12	0.0161		0.000261963	0.261963		20.6504			14.0245												1.00809		14.4639			9.43102				1.00512		9.74842			6.82297				1.00645		11.9719			8.77544
	g13	0.0379		0.000271973	0.271973		21.4546			14.5443												1.00901		15.986			10.5496				1.0055		10.4022			7.27895				1.00691		12.7721			9.34915
	g14	0.128		0.000281982	0.281982		22.2252			15.0577												1.00946		16.702			10.9306				1.00586		11.0897			7.71789				1.00738		13.5775			9.928
	g15	0.0239		0.000291992	0.291992		22.9782			15.5637												1.00992		17.4396			11.3691				1.00623		11.7357			8.16053				1.00785		14.3922			10.5009
				0.000302002	0.302002		23.7407			16.0752												1.01082		18.8915			12.4625				1.00661		12.4355			8.61099				1.00831		15.2175			11.0719
				0.000312012	0.312012		24.4908			16.5829												1.01128		19.605			12.8405				1.00698		13.0798			9.05886				1.00878		16.0472			11.6455
				0.000322021	0.322021		25.2263			17.0916												1.01174		20.3137			13.2741				1.00735		13.7703			9.49962				1.00925		16.8482			12.2119
				0.000332031	0.332031		25.9837			17.6153												1.01266		21.7192			14.3691				1.00773		14.4078			9.93807				1.00972		17.6369			12.7843
				0.000342041	0.342041		26.7301			18.1376												1.01312		22.4251			14.7504				1.0081		15.0668			10.3735				1.01019		18.4063			13.3465
				0.000352051	0.352051		27.4569			18.6484												1.01404		23.7565			15.8183				1.00847		15.7291			10.8067				1.01066		19.1902			13.9107
				0.000362061	0.362061		28.1596			19.158												1.0145		24.4428			16.1949				1.00884		16.3527			11.2422				1.01113		19.967			14.4645
				0.00037207	0.37207		28.8875			19.6692												1.01543		25.7498			17.2639				1.00921		17.0172			11.6606				1.0116		20.7665			15.0315
				0.00038208	0.38208		29.5838			20.1776												1.0159		26.3881			17.63				1.00958		17.6422			12.0929				1.01207		21.5509			15.5895
				0.00039209	0.39209		30.2783			20.6854												1.01683		27.6281			18.6979				1.00996		18.2794			12.53				1.01254		22.3074			16.1466
				0.0004021	0.4021		30.9666			21.1983												1.0173		28.2358			19.0545				1.01033		18.9142			12.9576				1.01301		23.0605			16.6945
				0.000412109	0.412109		31.6414			21.7106												1.01825		29.4314			20.1419				1.01071		19.5424			13.3885				1.01348		23.7875			17.2505
				0.000422119	0.422119		32.308			22.2234												1.01872		30.0024			20.4956				1.01109		20.1891			13.8249				1.01395		24.5107			17.7907
				0.000432129	0.432129		32.9663			22.7379												1.0192		30.567			20.9063				1.01146		20.7827			14.2451				1.01443		25.2646			18.3518
				0.000442139	0.442139		33.6247			23.2498												1.02016		31.659			22.0086				1.01183		21.4271			14.6717				1.0149		25.994			18.8935
				0.000452148	0.452148		34.2611			23.7597												1.02064		32.1726			22.372				1.01221		22.0136			15.0911				1.01538		26.7186			19.454
				0.000462158	0.462158		34.8749			24.2688												1.02113		32.6867			22.7929				1.01259		22.6535			15.5252				1.01586		27.4341			20.0045
				0.000472168	0.472168		35.5027			24.7793												1.02212		33.6688			23.9207				1.01296		23.2482			15.9392				1.01633		28.1168			20.5456
				0.000482178	0.482178		36.1237			25.2981												1.02261		34.1354			24.2945				1.01334		23.8364			16.3657				1.0168		28.7869			21.0922
				0.000492188	0.492188		36.7233			25.8136												1.02311		34.5803			24.7193				1.01372		24.4529			16.7902				1.01728		29.4695			21.6405
				0.000502197	0.502197		37.2954			26.3267												1.02412		35.432			25.8607				1.01409		25.0111			17.2062				1.01776		30.1494			22.1786
				0.000512207	0.512207		37.8816			26.8469												1.02463		35.8424			26.2487				1.01447		25.6287			17.6232				1.01824		30.8066			22.7282
				0.000522217	0.522217		38.449			27.3666												1.02566		36.603			27.4034				1.01484		26.1734			18.0398				1.01873		31.4883			23.2828
				0.000532227	0.532227		38.9824			27.8834												1.02617		36.9373			27.7806				1.01522		26.7539			18.4614				1.01921		32.1059			23.8307
				0.000542236	0.542236		39.5039			28.4029												1.02669		37.2709			28.208				1.01561		27.3177			18.8866				1.01969		32.7095			24.3707
				0.000552246	0.552246		40.0433			28.9267												1.02775		37.9105			29.4021				1.01599		27.878			19.3158				1.02018		33.3235			24.9283
				0.000562256	0.562256		40.5394			29.449												1.02829		38.2138			29.8016				1.01638		28.4601			19.7398				1.02067		33.9408			25.4758
				0.000572266	0.572266		41.0209			29.9721												1.02883		38.4816			30.2519				1.01675		28.9831			20.1521				1.02115		34.5334			26.0122
				0.000582275	0.582275		41.4981			30.5009												1.02992		39.0108			31.4765				1.01714		29.5528			20.5725				1.02164		35.1095			26.5612
				0.000592285	0.592285		41.963			31.026												1.03046		39.2331			31.8688				1.01752		30.0602			20.9892				1.02215		35.6981			27.1372
				0.000602295	0.602295		42.3928			31.5565												1.03156		39.6753			33.086				1.0179		30.585			21.4074				1.02264		36.2395			27.6788
				0.000612305	0.612305		42.8069			32.0801												1.03212		39.8823			33.4827				1.01828		31.1169			21.8235				1.02313		36.7467			28.2336
				0.000658447	0.658447		42.091			32.3651												1.03268		40.0797			33.9437				1.01867		31.6039			22.2407				1.02363		37.2529			28.7768
				0.00184155	1.84155		37.2647			32.9746												1.03324		40.2607			34.4073				1.01905		32.1442			22.6596				1.02413		37.7718			29.3388
				0.00284155	2.84155		36.0408			32.8873												1.03436		40.6049			35.6579				1.01945		32.6128			23.0916				1.02463		38.2751			29.8944
				0.00384155	3.84155		35.2797			32.8002												1.03493		40.7608			36.0668				1.01984		33.147			23.5223				1.02513		38.7493			30.4487
				0.00484155	4.84155		34.7271			32.7092												1.0355		40.94			36.5336				1.02023		33.6015			23.9389				1.02565		39.218			31.0274
				0.00584155	5.84155		34.2919			32.633												1.03664		41.214			37.788				1.02062		34.0732			24.3586				1.02616		39.6353			31.5845
				0.00684155	6.84155		33.9218			32.5464												1.03721		41.3556			38.1854				1.02101		34.5341			24.7784				1.02667		40.0428			32.1436
				0.00784155	7.84155		33.6127			32.4642												1.03778		41.4969			38.6429				1.0214		34.961			25.1972				1.02719		40.4379			32.7122
				0.00884155	8.84155		33.3506			32.3966												1.03835		41.6251			39.1119				1.02179		35.4236			25.6193				1.02771		40.8453			33.288
				0.00984155	9.84155		33.1227			32.3272												1.0395		41.8767			40.3768				1.02218		35.8223			26.0379				1.02823		41.2301			33.8526
				0.0108416	10.8416		32.8991			32.2532												1.04008		42.0024			40.7851				1.02258		36.2724			26.4705				1.02875		41.5799			34.4312
				0.0118416	11.8416		32.7188			32.1849												1.04066		42.1216			41.2425				1.02298		36.6514			26.8908				1.02929		41.9223			35.016
				0.0128416	12.8416		32.5424			32.1226												1.04124		42.2343			41.7104				1.02337		37.056			27.3158				1.02981		42.2087			35.5841
				0.0138416	13.8416		32.3751			32.0649												1.04181		42.3454			42.187				1.02378		37.4586			27.7458				1.03034		42.4839			36.1663
				0.0148416	14.8416		32.2002			31.9956												1.04239		42.4365			42.664				1.02418		37.8199			28.174				1.03088		42.7783			36.751
				0.0158416	15.8416		32.0783			31.9436												1.04243		41.833			42.4167				1.02458		38.2123			28.6079				1.03142		43.05			37.3335
				0.0168416	16.8416		31.9343			31.8854												1.042		40.8088			41.6015				1.02498		38.5434			29.0328				1.03196		43.3242			37.9285
				0.0178416	17.8416		31.8004			31.8214												1.04111		39.0807			40.2517				1.02539		38.8976			29.4631				1.03252		43.5736			38.5271
				0.0188416	18.8416		31.6898			31.7698												1.04065		38.2737			39.5966				1.0258		39.22			29.896				1.03306		43.8014			39.1192
				0.0198416	19.8416		31.5747			31.7173												1.04018		37.5176			38.9288				1.02621		39.5476			30.3328				1.03362		43.9948			39.7151
				0.0208416	20.8416		31.4709			31.6666												1.03971		36.7843			38.264				1.02662		39.8605			30.7652				1.03417		44.1808			40.3122
				0.0218416	21.8416		31.3647			31.6162												1.03876		35.3868			36.9593				1.02703		40.1392			31.2045				1.03472		44.3743			40.9083
				0.0228416	22.8416		31.2812			31.5721												1.03828		34.7071			36.3758				1.02746		40.4512			31.6525				1.03528		44.5637			41.5032
				0.0238416	23.8416		31.1801			31.5167												1.0378		34.0578			35.7601				1.02787		40.6987			32.0923				1.03584		44.7463			42.1063
				0.0248416	24.8416		31.0946			31.4731												1.03732		33.3933			35.141				1.02829		40.9591			32.5232				1.03641		44.9305			42.7224
				0.0258416	25.8416		31.0109			31.4264												1.03684		32.7502			34.5257				1.02871		41.2098			32.9742				1.03691		44.9663			43.2128
				0.0268416	26.8416		30.9218			31.3768												1.03587		31.4835			33.2482				1.02913		41.4506			33.4166				1.03649		43.8265			42.2405
				0.0278416	27.8416		30.8584			31.3348												1.03539		30.8398			32.7088				1.02956		41.6969			33.86				1.03604		42.824			41.3762
				0.0288416	28.8416		30.777			31.2891												1.0349		30.2388			32.1313				1.02998		41.889			34.3073				1.03558		41.9651			40.5559
				0.0298416	29.8416		30.6957			31.2425												1.03392		28.9729			30.8634				1.03041		42.1189			34.7548				1.03511		41.1157			39.7669
				0.0308416	30.8416		30.6248			31.2004												1.03343		28.3666			30.3477				1.03084		42.2995			35.2054				1.03465		40.3288			39.0051
				0.0318416	31.8416		30.5499			31.1556												1.03294		27.7516			29.7884				1.03128		42.5061			35.6587				1.03417		39.5499			38.2491
				0.0328416	32.8416		30.4905			31.1132												1.03197		26.554			28.5489				1.03171		42.6774			36.1062				1.0337		38.7748			37.5161
				0.0338416	33.8416		30.4248			31.0743												1.03148		25.9522			28.0532				1.03214		42.8332			36.5604				1.03322		38.0068			36.7844
				0.0348416	34.8416		30.3653			31.0345												1.03099		25.3478			27.509				1.03258		43.0358			37.0141				1.03274		37.269			36.067
				0.0358416	35.8416		30.3069			30.9952												1.0305		24.7394			26.947				1.03302		43.1556			37.4676				1.03226		36.5649			35.3559
				0.0368416	36.8416		30.2386			30.9518												1.02951		23.5517			25.7065				1.03346		43.3479			37.9241				1.03177		35.8658			34.6491
				0.0378416	37.8416		30.1883			30.9208												1.02902		22.9584			25.22				1.0339		43.4778			38.3876				1.03129		35.172			33.9528
				0.0388416	38.8416		30.1352			30.8842												1.02805		21.8102			24.0206				1.03434		43.6246			38.8333				1.0308		34.4596			33.2514
				0.0398416	39.8416		30.0693			30.8407												1.02756		21.2035			23.5505				1.03478		43.7578			39.2921				1.03032		33.7665			32.5758
				0.0408416	40.8416		30.0185			30.8029												1.02706		20.6208			23.0223				1.03523		43.8836			39.7499				1.02983		33.0611			31.8918
				0.0418416	41.8416		29.9659			30.7678												1.02607		19.4675			21.8078				1.03567		44.029			40.2047				1.02934		32.3713			31.2131
				0.0428416	42.8416		29.9146			30.7297												1.02558		18.8942			21.3521				1.03611		44.1223			40.6568				1.02886		31.7018			30.5438
				0.0438416	43.8416		29.872			30.6922												1.02509		18.321			20.8361				1.03656		44.2536			41.1172				1.02837		31.0416			29.8783
				0.0448416	44.8416		29.8237			30.6552												1.0241		17.1838			19.6273				1.03701		44.3418			41.5758				1.02789		30.3688			29.2219
				0.0458416	45.8416		29.7622			30.6178												1.0236		16.6088			19.163				1.03746		44.4657			42.0307				1.0274		29.6793			28.5531
				0.0468416	46.8416		29.7222			30.5891												1.02311		16.0605			18.6619				1.0379		44.5643			42.484				1.02691		28.9777			27.8963
				0.0478416	47.8416		29.6869			30.5551												1.02212		14.9157			17.4525				1.03836		44.6519			42.9454				1.02642		28.3003			27.2371
				0.0488416	48.8416		29.6517			30.5239												1.02162		14.3693			17.0041				1.0388		44.7713			43.3948				1.02593		27.6365			26.5867
				0.0498416	49.8416		29.5986			30.4936												1.02063		13.2592			15.815				1.03925		44.8469			43.8536				1.02544		26.9876			25.9412
				0.0508416	50.8416		29.5603			30.4566												1.02013		12.7001			15.3685				1.03971		44.9752			44.3193				1.02496		26.3379			25.3004
				0.0518416	51.8416		29.5248			30.4209												1.01963		12.1591			14.8807				1.03974		44.4601			44.1403				1.02447		25.6767			24.6645
				0.0528416	52.8416		29.4684			30.3912												1.01913		11.6014			14.3784				1.0394		43.5761			43.4356				1.02399		25.0033			24.0302
				0.0538416	53.8416		29.4402			30.3632												1.01864		11.0548			13.8718				1.03903		42.7798			42.7705				1.0235		24.325			23.3939
				0.0548416	54.8416		29.3929			30.3251												1.01814		10.5326			13.3706				1.03867		42.0248			42.1441				1.02301		23.659			22.755
				0.0558416	55.8416		29.3563			30.2933												1.01715		9.45696			12.1536				1.03829		41.3456			41.5283				1.02252		23.0036			22.1225
				0.0568416	56.8416		29.3237			30.2692												1.01665		8.90078			11.7064				1.03791		40.6507			40.9224				1.02203		22.349			21.4962
				0.0578416	57.8416		29.2678			30.2308												1.01614		8.36601			11.2099				1.03754		40.0305			40.3438				1.02154		21.7226			20.8743
				0.0588416	58.8416		29.2366			30.2032												1.01515		7.29906			10.0125				1.03716		39.3933			39.7629				1.02105		21.0439			20.2371
				0.0598416	59.8416		29.2267			30.1834												1.01465		6.76845			9.57907				1.03678		38.7753			39.2034				1.02056		20.3801			19.6252
				0.0608416	60.8416		29.1797			30.1489												1.01416		6.25113			9.10776				1.0364		38.1806			38.6454				1.02007		19.7118			19.0033
				0.0618416	61.8416		29.1452			30.1203												1.01365		5.71672			8.6038				1.03602		37.5808			38.0972				1.01957		19.0536			18.3668
				0.0628416	62.8416		29.1025			30.0897												1.01315		5.17298			8.10214				1.03563		37.0164			37.5442				1.01909		18.4088			17.76
				0.0638416	63.8416		29.0722			30.0569												1.01215		4.12845			6.8899				1.03524		36.4184			37.0116				1.0186		17.7777			17.1408
				0.0648416	64.8416		29.0513			30.0329												1.01165		3.60353			6.46497				1.03486		35.886			36.4797				1.01811		17.1309			16.528
				0.0658416	65.8416		29.0097			30.0035												1.01116		3.10934			5.99431				1.03447		35.3058			35.9495				1.01762		16.4825			15.9165
				0.0668416	66.8416		28.9812			29.9741												1.01015		2.04768			4.79113				1.03408		34.7563			35.4246				1.01713		15.8308			15.3041
				0.0678416	67.8416		28.9585			29.9495												1.00965		1.53296			4.36922				1.0337		34.2235			34.9027				1.01663		15.1708			14.6928
				0.0688416	68.8416		28.9146			29.9225												1.00915		1.00717			3.89492				1.03331		33.6521			34.3891				1.01614		14.5199			14.0749
				0.0698416	69.8416		28.886			29.8934												1.00824		0.127292			2.83368				1.03292		33.1472			33.8796				1.01564		13.8775			13.4661
				0.0708416	70.8416		28.855			29.8652												1.00868		1.14381			3.74121				1.03253		32.575			33.3651				1.01515		13.2638			12.8597
				0.0718416	71.8416		28.8199			29.8414												1.00913		2.08825			4.48938				1.03214		32.0443			32.8541				1.01466		12.6208			12.2508
				0.0728416	72.8416		28.8056			29.816												1.00957		2.97496			5.16926				1.03175		31.5072			32.3544				1.01417		11.9813			11.6482
				0.0738416	73.8416		28.7622			29.7888												1.01003		3.82215			5.82952				1.03137		30.9686			31.8564				1.01367		11.326			11.0468
				0.0748416	74.8416		28.741			29.7651												1.01049		4.64181			6.46529				1.03098		30.4616			31.357				1.01318		10.6704			10.4384
				0.0758416	75.8416		28.715			29.7393												1.01095		5.44572			7.08054				1.03058		29.8934			30.8481				1.01268		10.035			9.82578
				0.0768416	76.8416		28.6881			29.7153												1.01141		6.21841			7.67938				1.03019		29.3815			30.3512				1.01218		9.40447			9.22258
				0.0778416	77.8416		28.662			29.688												1.01187		6.99167			8.2682				1.0298		28.8284			29.8606				1.01169		8.78352			8.62508
				0.0788416	78.8416		28.6316			29.6619												1.01233		7.75104			8.85447				1.02942		28.3425			29.3822				1.01119		8.15129			8.02197
				0.0798416	79.8416		28.6117			29.6371												1.0128		8.47793			9.43096				1.02902		27.8067			28.8899				1.0107		7.50441			7.4224
				0.0808416	80.8416		28.5699			29.6115												1.01327		9.21886			10.0133				1.02863		27.2769			28.3993				1.0102		6.86123			6.82243
				0.0818416	81.8416		28.5453			29.5896												1.01375		9.94194			10.5836				1.02824		26.7786			27.9122				1.0097		6.21693			6.21853
				0.0828416	82.8416		28.5292			29.5692												1.01422		10.6577			11.1467				1.02785		26.2204			27.4242				1.00921		5.57731			5.62692
				0.0838416	83.8416		28.499			29.5382												1.01469		11.3454			11.6974				1.02746		25.7402			26.945				1.00871		4.95697			5.02728
				0.0848416	84.8416		28.4653			29.5152												1.01516		12.0459			12.2474				1.02706		25.2004			26.4576				1.00821		4.33567			4.43686
				0.0858416	85.8416		28.4444			29.4936												1.01564		12.725			12.7911				1.02667		24.6921			25.9786				1.00772		3.70018			3.83964
				0.0868416	86.8416		28.4238			29.475												1.01612		13.4106			13.3374				1.02628		24.1893			25.5057				1.00722		3.05684			3.25154
				0.0878416	87.8416		28.3968			29.4486												1.01659		14.0749			13.8769				1.02589		23.6605			25.0247				1.00673		2.40759			2.66022
				0.0888416	88.8416		28.3605			29.4232												1.01707		14.7549			14.414				1.02549		23.1664			24.5381				1.00622		1.77218			2.05855
				0.0898416	89.8416		28.3512			29.4073												1.01755		15.41			14.9443				1.0251		22.6102			24.056				1.00572		1.14862			1.46185
				0.0908416	90.8416		28.3297			29.3825												1.01803		16.057			15.469				1.02471		22.1494			23.5893				1.00523		0.53515			0.876757
				0.0918416	91.8416		28.3079			29.3594												1.01851		16.7108			16.0008				1.02431		21.6139			23.1091				1.00474		-0.0952856			0.293281
				0.0928416	92.8416		28.2598			29.3325												1.01899		17.3403			16.5184				1.02392		21.1154			22.6361				1.00499		0.571324			0.963117
				0.0938416	93.8416		28.2608			29.3115												1.01947		17.9868			17.0413				1.02353		20.6108			22.1632				1.00546		1.53343			1.8611
				0.0948416	94.8416		28.2277			29.2903												1.01996		18.6083			17.5661				1.02314		20.1065			21.6957				1.00593		2.43532			2.67455
				0.0958416	95.8416		28.2046			29.2696												1.02045		19.2542			18.0833				1.02274		19.6043			21.2185				1.0064		3.32719			3.44909
				0.0968416	96.8416		28.1975			29.2519												1.02094		19.8696			18.5995				1.02235		19.0867			20.7565				1.00688		4.23513			4.20563
				0.0978416	97.8416		28.171			29.2304												1.02142		20.4605			19.1038				1.02196		18.6236			20.2887				1.00735		5.08827			4.92587
				0.0988416	98.8416		28.1527			29.2067												1.02191		21.0795			19.6186				1.02156		18.1059			19.8101				1.00783		5.92764			5.63221
				0.0998416	99.8416		28.1238			29.1844												1.02239		21.6785			20.1249				1.02116		17.5893			19.3403				1.0083		6.7595			6.33178
				0.100842	100.842		28.1165			29.1702												1.02288		22.2779			20.6293				1.02077		17.112			18.8708				1.00878		7.55703			7.01499
				0.101842	101.842		28.0833			29.1447												1.02338		22.8763			21.1419				1.02037		16.578			18.4025				1.00925		8.34286			7.68235
				0.102842	102.842		28.0663			29.1282												1.02386		23.4606			21.6373				1.01998		16.1324			17.9413				1.00974		9.14565			8.36426
				0.103842	103.842		28.0346			29.1049												1.02436		24.0411			22.1402				1.01958		15.607			17.4738				1.01021		9.94185			9.01861
				0.104842	104.842		28.0219			29.0811												1.02484		24.6068			22.6363				1.01919		15.1442			17.01				1.01069		10.7358			9.67789
				0.105842	105.842		28.0021			29.0647												1.02534		25.1744			23.1334				1.0188		14.6454			16.5486				1.01118		11.5138			10.3435
				0.106842	106.842		27.9774			29.0457												1.02583		25.7349			23.6364				1.0184		14.1421			16.0807				1.01166		12.2525			10.9795
				0.107842	107.842		27.945			29.0183												1.02633		26.2895			24.1275				1.018		13.6643			15.6141				1.01214		12.9913			11.6182
				0.108842	108.842		27.931			29.0002												1.02683		26.8335			24.6288				1.01761		13.1616			15.1495				1.01262		13.7512			12.2526
				0.109842	109.842		27.9134			28.9806												1.02732		27.3767			25.1165				1.0172		12.6684			14.6774				1.0131		14.4931			12.8872
				0.110842	110.842		27.8999			28.9658												1.02782		27.9074			25.6134				1.01681		12.1754			14.2176				1.01359		15.2566			13.5155
				0.111842	111.842		27.8731			28.9399												1.02831		28.4449			26.0978				1.01641		11.7175			13.7542				1.01407		15.982			14.1322
				0.112842	112.842		27.8575			28.9215												1.02881		28.9701			26.5875				1.01601		11.2123			13.2862				1.01455		16.6926			14.7527
				0.113842	113.842		27.8398			28.905												1.02931		29.4789			27.0758				1.01562		10.7251			12.8285				1.01504		17.4016			15.3713
				0.114842	114.842		27.8185			28.8837												1.02981		29.9988			27.5653				1.01522		10.2655			12.3661				1.01552		18.1205			15.9851
				0.115842	115.842		27.8031			28.8676												1.03032		30.5252			28.0656				1.01483		9.77562			11.9132				1.01601		18.8317			16.6011
				0.116842	116.842		27.7814			28.8491												1.03082		31.0193			28.5446				1.01443		9.31279			11.4485				1.0165		19.5508			17.209
				0.117842	117.842		27.7676			28.8315												1.03132		31.5132			29.0278				1.01403		8.80955			10.9872				1.01698		20.2519			17.8157
				0.118842	118.842		27.7473			28.8142												1.03183		32.0103			29.5162				1.01363		8.34151			10.5285				1.01747		20.9502			18.4157
				0.119842	119.842		27.7271			28.79												1.03233		32.4891			29.9945				1.01323		7.86577			10.0616				1.01795		21.6312			19.0082
				0.120842	120.842		27.6993			28.7754												1.03283		32.962			30.4712				1.01283		7.37978			9.60319				1.01844		22.3082			19.6105
				0.121842	121.842		27.6857			28.7594												1.03334		33.4398			30.959				1.01243		6.92341			9.14473				1.01892		22.9635			20.1919
				0.122842	122.842		27.6708			28.7359												1.03386		33.934			31.4509				1.01203		6.40326			8.68285				1.01942		23.6596			20.799
				0.123842	123.842		27.6513			28.7194												1.03435		34.364			31.9177				1.01164		5.98031			8.23154				1.01991		24.3303			21.388
				0.124842	124.842		27.6312			28.7046												1.03486		34.8187			32.3988				1.01124		5.48694			7.77549				1.0204		25.0009			21.9786
				0.125842	125.842		27.6233			28.6832												1.03537		35.266			32.8761				1.01084		5.01939			7.31768				1.02089		25.6647			22.57
				0.126842	126.842		27.6143			28.664												1.03588		35.7127			33.3555				1.01043		4.52383			6.85019				1.02137		26.2948			23.1432
				0.127842	127.842		27.5954			28.652												1.03639		36.14			33.8331				1.01004		4.0544			6.40031				1.02187		26.9178			23.7294
				0.128842	128.842		27.5675			28.6299												1.03691		36.5688			34.3136				1.00964		3.60778			5.94981				1.02236		27.5485			24.3065
				0.129842	129.842		27.542			28.6145												1.03742		36.9755			34.7855				1.00924		3.10901			5.49519				1.02285		28.1854			24.887
				0.130842	130.842		27.5366			28.6009												1.03793		37.3943			35.2592				1.00885		2.6748			5.04492				1.02334		28.8249			25.47
				0.131842	131.842		27.511			28.5727												1.03845		37.8099			35.7402				1.00845		2.18549			4.58872				1.02384		29.4569			26.0456
				0.132842	132.842		27.4952			28.5621												1.03897		38.2082			36.22				1.00805		1.7185			4.13385				1.02433		30.0682			26.6225
				0.133842	133.842		27.4999			28.5506												1.03948		38.5931			36.6916				1.00765		1.23736			3.67351				1.02482		30.6576			27.1918
				0.134842	134.842		27.4757			28.5295												1.04		38.9832			37.1685				1.00725		0.746488			3.22763				1.02531		31.2424			27.7556
				0.135842	135.842		27.4427			28.5034												1.04052		39.3536			37.641				1.00686		0.311922			2.78086				1.02581		31.8329			28.3324
				0.136842	136.842		27.4369			28.4912												1.04105		39.7396			38.1281				1.00659		0.0577467			2.54097				1.02631		32.4442			28.9126
				0.137842	137.842		27.4296			28.4772												1.04157		40.0676			38.598				1.00695		0.920933			3.27013				1.02681		33.0379			29.4824
				0.138842	138.842		27.4164			28.4664												1.04209		40.4099			39.0768				1.00731		1.69231			3.92479				1.02731		33.6223			30.0465
				0.139842	139.842		27.3928			28.4429												1.04261		40.7208			39.545				1.00768		2.4585			4.55651				1.0278		34.1728			30.6101
				0.140842	140.842		27.3779			28.4306												1.04314		41.0224			40.0231				1.00806		3.20056			5.16671				1.0283		34.7154			31.1766
				0.141842	141.842		27.3646			28.4138												1.04367		41.3253			40.507				1.00842		3.87967			5.73549				1.0288		35.2621			31.7411
				0.142842	142.842		27.362			28.4047												1.04421		41.6229			40.988				1.0088		4.60493			6.3108				1.0293		35.813			32.3075
				0.143842	143.842		27.3438			28.3823												1.04475		41.8954			41.4774				1.00918		5.2687			6.87005				1.02981		36.3682			32.8776
				0.144842	144.842		27.3213			28.3636												1.04528		42.1506			41.9601				1.00956		5.96954			7.41465				1.03031		36.922			33.4423
				0.145842	145.842		27.3028			28.3538												1.04582		42.3889			42.4419				1.00993		6.60507			7.94703				1.03081		37.4351			33.9987
				0.146842	146.842		27.2946			28.3327												1.04583		41.9016			42.2077				1.01031		7.24969			8.47295				1.03132		37.958			34.5685
				0.147842	147.842		27.2752			28.3173												1.04539		40.961			41.4237				1.01069		7.90387			9.00044				1.03181		38.4509			35.1152
				0.148842	148.842		27.2721			28.3019												1.04493		40.1163			40.7209				1.01108		8.54121			9.53187				1.03232		38.9509			35.6829
				0.149842	149.842		27.255			28.2874												1.04446		39.2973			40.0377				1.01147		9.19273			10.0433				1.03283		39.4526			36.2515
				0.150842	150.842		27.249			28.2769												1.04399		38.5315			39.3853				1.01184		9.77372			10.5388				1.03334		39.963			36.8148
				0.151842	151.842		27.2234			28.2536												1.04351		37.7981			38.7449				1.01222		10.4251			11.04				1.03385		40.4285			37.3759
				0.152842	152.842		27.2125			28.2413												1.04304		37.0902			38.1171				1.01261		11.0145			11.5426				1.03436		40.8954			37.9359
				0.153842	153.842		27.2085			28.2296												1.04256		36.4124			37.4984				1.01299		11.6248			12.0339				1.03487		41.3393			38.4965
				0.154842	154.842		27.193			28.2093												1.04208		35.7281			36.8902				1.01337		12.2381			12.5171				1.03538		41.7538			39.0546
				0.155842	155.842		27.1689			28.1902												1.0416		35.0679			36.2917				1.01376		12.8009			13.0021				1.0359		42.1853			39.623
				0.156842	156.842		27.1619			28.1776												1.04112		34.419			35.6842				1.01414		13.4347			13.4871				1.03642		42.5954			40.1847
				0.157842	157.842		27.1492			28.1671												1.04063		33.7504			35.0893				1.01453		13.9892			13.9655				1.03695		43.0199			40.7699
				0.158842	158.842		27.1278			28.151												1.04015		33.1119			34.5025				1.01492		14.5932			14.448				1.03747		43.4215			41.3401
				0.159842	159.842		27.1131			28.1324												1.03966		32.4853			33.9151				1.0153		15.1519			14.9188				1.038		43.7667			41.9136
				0.160842	160.842		27.1064			28.1154												1.03917		31.8509			33.3397				1.01569		15.7489			15.399				1.03853		44.1084			42.4908
				0.161842	161.842		27.0959			28.1068												1.03869		31.2335			32.7706				1.01607		16.312			15.8568				1.03906		44.4045			43.0655
				0.162842	162.842		27.0874			28.0917												1.0382		30.6074			32.2034				1.01646		16.8432			16.3263				1.0396		44.7134			43.6436
				0.163842	163.842		27.0736			28.0746												1.03771		29.9878			31.634				1.01685		17.451			16.8046				1.04014		44.9944			44.238
				0.164842	164.842		27.0617			28.0605												1.03723		29.3645			31.0731				1.01724		17.9905			17.2699				1.04		44.3452			43.7347
				0.165842	165.842		27.0368			28.0454												1.03674		28.7624			30.5137				1.01763		18.5588			17.7327				1.03955		43.3996			42.8402
				0.166842	166.842		27.0351			28.0284												1.03625		28.1729			29.9615				1.01802		19.1071			18.1982				1.03908		42.5046			42.0051
				0.167842	167.842		27.0117			28.0139												1.03576		27.5791			29.4071				1.01841		19.6366			18.6525				1.03862		41.6867			41.2232
				0.168842	168.842		27.0074			28.0066												1.03528		26.9903			28.8639				1.0188		20.1931			19.1107				1.03814		40.8885			40.4547
				0.169842	169.842		26.9883			27.9905												1.03478		26.3665			28.3071				1.01919		20.7177			19.5692				1.03767		40.138			39.7142
				0.170842	170.842		27.0003			27.9785												1.0343		25.7669			27.7664				1.01958		21.2709			20.023				1.03718		39.3866			38.9645
				0.171842	171.842		26.9659			27.9643												1.0338		25.1831			27.218				1.01997		21.7913			20.4778				1.03669		38.6457			38.2331
				0.172842	172.842		26.9571			27.9463												1.03331		24.5671			26.6723				1.02036		22.3246			20.9285				1.0362		37.9246			37.521
				0.173842	173.842		26.9543			27.9354												1.03283		24.0036			26.1443				1.02075		22.8332			21.3762				1.03572		37.2036			36.8263
				0.174842	174.842		26.9259			27.918												1.03233		23.4072			25.6033				1.02114		23.3627			21.8347				1.03524		36.5102			36.1402
				0.175842	175.842		26.9181			27.9025												1.03185		22.8203			25.0759				1.02154		23.8966			22.2827				1.03476		35.7988			35.4601
				0.176842	176.842		26.9062			27.8869												1.03135		22.2435			24.5416				1.02193		24.3787			22.7356				1.03427		35.1181			34.7747
				0.177842	177.842		26.8918			27.875												1.03086		21.6434			24.002				1.02233		24.9231			23.1871				1.03378		34.4427			34.0971
				0.178842	178.842		26.8843			27.862												1.03036		21.086			23.4752				1.02272		25.3921			23.6289				1.03329		33.7786			33.4246
				0.179842	179.842		26.8807			27.8505												1.02987		20.5073			22.9459				1.02311		25.9048			24.0743				1.03281		33.0988			32.7603
				0.180842	180.842		26.8577			27.8374												1.02938		19.9331			22.4223				1.02351		26.4063			24.525				1.03232		32.4256			32.0985
				0.181842	181.842		26.8516			27.8229												1.02889		19.3688			21.9014				1.0239		26.8866			24.9623				1.03183		31.7401			31.4419
				0.182842	182.842		26.8364			27.8103												1.02839		18.804			21.3752				1.02429		27.3927			25.4047				1.03134		31.073			30.7839
				0.183842	183.842		26.8244			27.7955												1.0279		18.2405			20.8589				1.02469		27.853			25.8479				1.03086		30.4133			30.1437
				0.184842	184.842		26.8104			27.7858												1.02741		17.6726			20.3326				1.02509		28.3546			26.2948				1.03036		29.7538			29.4868
				0.185842	185.842		26.7973			27.7674												1.02691		17.1155			19.8103				1.02548		28.819			26.7361				1.02988		29.1012			28.853
				0.186842	186.842		26.7902			27.7539												1.02642		16.5513			19.2906				1.02589		29.301			27.1827				1.02939		28.4409			28.2086
				0.187842	187.842		26.7735			27.7441												1.02592		15.9943			18.7755				1.02628		29.7755			27.6184				1.0289		27.7883			27.5742
				0.188842	188.842		26.7699			27.7318												1.02543		15.4216			18.2574				1.02667		30.2113			28.0519				1.02841		27.1131			26.9426
				0.189842	189.842		26.7573			27.7168												1.02493		14.8934			17.747				1.02707		30.6956			28.4941				1.02792		26.4688			26.3059
				0.190842	190.842		26.7445			27.6997												1.02443		14.3453			17.2282				1.02747		31.1281			28.931				1.02744		25.827			25.6842
				0.191842	191.842		26.7317			27.6847												1.02394		13.791			16.7104				1.02787		31.612			29.3669				1.02694		25.1841			25.0528
				0.192842	192.842		26.7182			27.6743												1.02344		13.2317			16.1948				1.02827		32.0455			29.8063				1.02645		24.5178			24.4175
				0.193842	193.842		26.7201			27.6684												1.02294		12.7046			15.6909				1.02867		32.4937			30.2394				1.02596		23.8959			23.803
				0.194842	194.842		26.7097			27.6585												1.02245		12.1718			15.1788				1.02907		32.9426			30.6734				1.02547		23.219			23.177
				0.195842	195.842		26.7007			27.6432												1.02195		11.6392			14.6663				1.02947		33.3546			31.1055				1.02498		22.5658			22.5625
				0.196842	196.842		26.6735			27.6254												1.02145		11.1032			14.1602				1.02987		33.8127			31.539				1.02448		21.9264			21.9356
				0.197842	197.842		26.6881			27.6158												1.02095		10.5716			13.6502				1.03027		34.2093			31.9693				1.02399		21.2894			21.3234
				0.198842	198.842		26.6706			27.6065												1.02046		10.0373			13.1425				1.03068		34.6636			32.4157				1.0235		20.6569			20.7055
				0.199842	199.842		26.6525			27.5898												1.01995		9.49666			12.6246				1.03108		35.0637			32.849				1.023		20.0092			20.0806
				0.200842	200.842		26.6484			27.5787												1.01945		8.97502			12.1199				1.03148		35.493			33.2823				1.02251		19.3831			19.4792
				0.201842	201.842		26.6507			27.5736												1.01896		8.46075			11.6218				1.03189		35.9071			33.7136				1.02202		18.7328			18.8744
				0.202842	202.842		26.6285			27.555												1.01846		7.93149			11.1157				1.03228		36.2855			34.1375				1.02152		18.0972			18.2627
				0.203842	203.842		26.6114			27.5428												1.01796		7.40795			10.6106				1.03269		36.7141			34.5739				1.02103		17.4747			17.6627
				0.204842	204.842		26.6074			27.5292												1.01746		6.87774			10.1047				1.03309		37.0914			35.0021				1.02054		16.8416			17.0583
				0.205842	205.842		26.5975			27.5197												1.01695		6.35627			9.59344				1.0335		37.5075			35.4347				1.02004		16.2334			16.441
				0.206842	206.842		26.5831			27.5044												1.01645		5.84356			9.08837				1.03391		37.88			35.8651				1.01955		15.6095			15.8425
				0.207842	207.842		26.5814			27.4889												1.01595		5.3294			8.59765				1.03432		38.2659			36.2999				1.01905		14.9676			15.236
				0.208842	208.842		26.5745			27.4772												1.01546		4.8256			8.09898				1.03472		38.6552			36.7257				1.01856		14.3266			14.6376
				0.209842	209.842		26.5598			27.4731												1.01495		4.30466			7.58916				1.03513		39.016			37.1605				1.01806		13.7112			14.0375
				0.210842	210.842		26.5441			27.4561												1.01446		3.81098			7.1055				1.03554		39.3951			37.5816				1.01757		13.1052			13.4492
				0.211842	211.842		26.5349			27.4446												1.01395		3.31251			6.59751				1.03595		39.7402			38.0141				1.01707		12.4894			12.8409
				0.212842	212.842		26.5304			27.4335												1.01344		2.77888			6.08689				1.03635		40.1148			38.4421				1.01657		11.8769			12.2334
				0.213842	213.842		26.5256			27.4291												1.01295		2.28348			5.59632				1.03677		40.4465			38.8732				1.01608		11.2616			11.6463
				0.214842	214.842		26.5089			27.411												1.01245		1.79247			5.10227				1.03718		40.7952			39.3072				1.01557		10.628			11.0397
				0.215842	215.842		26.5032			27.3939												1.01195		1.28845			4.61112				1.03759		41.1337			39.7342				1.01508		10.0171			10.4464
				0.216842	216.842		26.4734			27.3782												1.01145		0.796183			4.11849				1.038		41.4511			40.1608				1.01458		9.39274			9.85027
				0.217842	217.842		26.4697			27.3725												1.01095		0.299034			3.62726				1.03842		41.8024			40.6002				1.01408		8.79655			9.26077
				0.218842	218.842		26.4582			27.3542												1.01088		0.507397			3.73883				1.03884		42.0965			41.033				1.01358		8.19994			8.66034
				0.219842	219.842		26.4478			27.3481												1.01132		1.49514			4.53266				1.03926		42.41			41.4679				1.01307		7.58453			8.05567
				0.220842	220.842		26.4458			27.3371												1.01177		2.41453			5.22584				1.03967		42.7031			41.8956				1.01258		6.9835			7.47442
				0.221842	221.842		26.4451			27.3294												1.01222		3.27511			5.87899				1.04009		42.9852			42.331				1.01208		6.37731			6.88985
				0.222842	222.842		26.4286			27.3107												1.01267		4.09501			6.51391				1.04052		43.2776			42.77				1.01158		5.75406			6.29357
				0.223842	223.842		26.425			27.3069												1.01313		4.90428			7.13506				1.04094		43.5271			43.2025				1.01108		5.14335			5.6994
				0.224842	224.842		26.4205			27.2962												1.0136		5.6972			7.75354				1.04136		43.7873			43.6394				1.01058		4.55558			5.11043
				0.225842	225.842		26.4025			27.2833												1.01407		6.4661			8.35737				1.04178		44.013			44.0681				1.01007		3.9642			4.5152
				0.226842	226.842		26.3845			27.2645												1.01453		7.22063			8.9464				1.04221		44.2582			44.5182				1.00957		3.35811			3.91985
				0.227842	227.842		26.3843			27.2556												1.015		7.97025			9.53253				1.04265		44.4665			44.961				1.00906		2.74091			3.32843
				0.228842	228.842		26.3837			27.249												1.01546		8.68672			10.1039				1.04308		44.6809			45.409				1.00857		2.15654			2.75617
				0.229842	229.842		26.3698			27.2344												1.01594		9.41086			10.6793				1.04352		44.895			45.8571				1.00807		1.53994			2.16162
				0.230842	230.842		26.3599			27.2264												1.01641		10.1168			11.249				1.04377		44.7667			46.0207				1.00757		0.944406			1.57785
				0.231842	231.842		26.3514			27.21												1.01688		10.8033			11.8109				1.04341		43.9688			45.2982				1.00707		0.355787			0.995125
				0.232842	232.842		26.3331			27.2031												1.01736		11.492			12.3734				1.04305		43.1761			44.6394				1.00664		-0.0861454			0.539691
				0.233842	233.842		26.3294			27.1932												1.01784		12.2013			12.933				1.04267		42.472			44.0028				1.0071		0.939892			1.53919
				0.234842	234.842		26.3155			27.1799												1.01831		12.8757			13.482				1.04229		41.7963			43.3897				1.00757		1.89194			2.40935
				0.235842	235.842		26.306			27.174												1.01879		13.5365			14.0283				1.04191		41.1358			42.7974				1.00804		2.77878			3.22003
				0.236842	236.842		26.2968			27.158												1.01927		14.19			14.5721				1.04154		40.5319			42.2256				1.00852		3.65827			3.99589
				0.237842	237.842		26.2953			27.1488												1.01975		14.8506			15.1118				1.04115		39.8848			41.6499				1.00899		4.51313			4.73834
				0.238842	238.842		26.2797			27.1387												1.02024		15.4977			15.6568				1.04077		39.3234			41.0951				1.00946		5.36484			5.46119
				0.239842	239.842		26.276			27.1271												1.02072		16.1521			16.1927				1.04038		38.7089			40.5368				1.00994		6.2058			6.17773
				0.240842	240.842		26.263			27.1136												1.0212		16.7854			16.7179				1.03999		38.1277			39.9959				1.01042		7.00836			6.88377
				0.241842	241.842		26.257			27.1054												1.02168		17.4115			17.2509				1.03961		37.5814			39.4665				1.0109		7.80126			7.58193
				0.242842	242.842		26.249			27.0984												1.02217		18.0467			17.7762				1.03922		37.0027			38.9329				1.01138		8.56497			8.26736
				0.243842	243.842		26.2409			27.0819												1.02265		18.6584			18.3				1.03883		36.443			38.3976				1.01187		9.35898			8.94858
				0.244842	244.842		26.2354			27.0766												1.02314		19.2671			18.8218				1.03844		35.8676			37.8806				1.01234		10.1331			9.61013
				0.245842	245.842		26.2131			27.0571												1.02363		19.8864			19.3471				1.03805		35.3517			37.3661				1.01283		10.8973			10.2749
				0.246842	246.842		26.1993			27.0472												1.02411		20.4801			19.8658				1.03766		34.7961			36.8568				1.01331		11.6568			10.9355
				0.247842	247.842		26.194			27.0405												1.02461		21.0843			20.3866				1.03727		34.2682			36.3375				1.0138		12.3995			11.5933
				0.248842	248.842		26.198			27.0375												1.02509		21.6656			20.8905				1.03688		33.7318			35.8384				1.01428		13.1218			12.243
				0.249842	249.842		26.1849			27.0216												1.02558		22.253			21.4005				1.03649		33.1791			35.3352				1.01476		13.8376			12.8806
				0.250842	250.842		26.1794			27.0143												1.02607		22.8311			21.9136				1.03609		32.673			34.8294				1.01525		14.5761			13.518
				0.251842	251.842		26.1675			27.0024												1.02656		23.4256			22.426				1.03571		32.1204			34.3383				1.01574		15.3096			14.1587
				0.252842	252.842		26.1635			27.0012												1.02706		24.0002			22.9386				1.03531		31.6274			33.8408				1.01622		16.0454			14.7842
				0.253842	253.842		26.1577			26.9858												1.02755		24.5702			23.4443				1.03492		31.0892			33.3461				1.01671		16.7394			15.4201
				0.254842	254.842		26.1473			26.9701												1.02805		25.1167			23.9481				1.03453		30.5581			32.8601				1.0172		17.4517			16.0469
				0.255842	255.842		26.1373			26.9602												1.02854		25.6621			24.4488				1.03414		30.0586			32.3748				1.01768		18.1277			16.6605
				0.256842	256.842		26.1257			26.9494												1.02903		26.2316			24.945				1.03375		29.521			31.8873				1.01817		18.7957			17.2752
				0.257842	257.842		26.1189			26.9362												1.02953		26.744			25.4488				1.03336		29.0285			31.4088				1.01865		19.4883			17.8836
				0.258842	258.842		26.1086			26.9292												1.03003		27.2968			25.9491				1.03296		28.4853			30.9237				1.01914		20.1858			18.4957
				0.259842	259.842		26.1134			26.9175												1.03053		27.8487			26.4575				1.03257		27.9977			30.4417				1.01963		20.8779			19.1189
				0.260842	260.842		26.0864			26.9034												1.03103		28.3837			26.9525				1.03218		27.473			29.9647				1.02013		21.5482			19.7296
				0.261842	261.842		26.0756			26.898												1.03152		28.8867			27.4398				1.03179		26.9666			29.4924				1.02062		22.2048			20.3374
				0.262842	262.842		26.0882			26.8843												1.03202		29.4041			27.932				1.0314		26.4746			29.0162				1.02111		22.8505			20.9329
				0.263842	263.842		26.0768			26.8798												1.03252		29.909			28.424				1.031		25.941			28.5399				1.0216		23.5166			21.5366
				0.264842	264.842		26.0844			26.8725												1.03302		30.4283			28.9171				1.0306		25.4455			28.0514				1.02209		24.1591			22.1309
				0.265842	265.842		26.0666			26.8621												1.03352		30.9198			29.4051				1.03021		24.933			27.5855				1.02258		24.8284			22.7245
				0.266842	266.842		26.0532			26.85												1.03403		31.4169			29.8989				1.02982		24.4563			27.1192				1.02308		25.4712			23.3267
				0.267842	267.842		26.0441			26.8357												1.03453		31.9159			30.3873				1.02942		23.9318			26.6423				1.02357		26.1015			23.9168
				0.268842	268.842		26.0329			26.8308												1.03504		32.3994			30.8805				1.02903		23.4334			26.1738				1.02406		26.7031			24.5077
				0.269842	269.842		26.0335			26.8198												1.03553		32.8755			31.3563				1.02864		22.9365			25.7024				1.02455		27.3245			25.0898
				0.270842	270.842		26.0258			26.8093												1.03605		33.3477			31.8547				1.02824		22.4158			25.2389				1.02505		27.9345			25.6744
				0.271842	271.842		26.0162			26.7968												1.03655		33.8159			32.3367				1.02785		21.9477			24.7647				1.02554		28.5737			26.2625
				0.272842	272.842		26.016			26.786												1.03705		34.27			32.8142				1.02745		21.4254			24.2954				1.02603		29.1716			26.8339
				0.273842	273.842		26.0048			26.7804												1.03756		34.7328			33.3034				1.02705		20.9449			23.8291				1.02653		29.7872			27.4251
				0.274842	274.842		25.9997			26.7703												1.03807		35.1754			33.7847				1.02666		20.4595			23.37				1.02704		30.3861			28.0146
				0.275842	275.842		25.9796			26.7529												1.03858		35.623			34.2607				1.02627		19.9529			22.9053				1.02753		30.954			28.5848
				0.276842	276.842		25.977			26.7549												1.03909		36.0675			34.7455				1.02587		19.4943			22.4404				1.02803		31.535			29.1624
				0.277842	277.842		25.9761			26.7451												1.0396		36.496			35.2226				1.02547		18.9556			21.9676				1.02852		32.1056			29.7357
				0.278842	278.842		25.974			26.7381												1.04011		36.9251			35.7096				1.02507		18.5021			21.5044				1.02903		32.6945			30.3178
				0.279842	279.842		25.954			26.7171												1.04062		37.3475			36.1871				1.02468		17.9912			21.0394				1.02952		33.2732			30.8862
				0.280842	280.842		25.9501			26.7193												1.04114		37.7537			36.6679				1.02428		17.5264			20.5796				1.03002		33.8376			31.4532
				0.281842	281.842		25.9505			26.7033												1.04166		38.1879			37.1525				1.02388		17.0459			20.1141				1.03053		34.3787			32.0372
				0.282842	282.842		25.9448			26.6947												1.04216		38.5782			37.6211				1.02349		16.5563			19.6565				1.03102		34.905			32.5976
				0.283842	283.842		25.9258			26.6824												1.04268		38.9853			38.0971				1.02309		16.0868			19.1947				1.03153		35.4461			33.1725
				0.284842	284.842		25.9256			26.6791												1.04319		39.3587			38.5709				1.02269		15.5849			18.7352				1.03203		35.9949			33.7406
				0.285842	285.842		25.9128			26.6682												1.04371		39.748			39.0518				1.0223		15.1368			18.279				1.03253		36.5199			34.3024
				0.286842	286.842		25.9152			26.663												1.04423		40.1174			39.5323				1.02189		14.6328			17.8114				1.03303		37.068			34.8736
				0.287842	287.842		25.9123			26.6513												1.04475		40.4771			40.0084				1.0215		14.1755			17.3549				1.03354		37.5846			35.445
				0.288842	288.842		25.8964			26.6392												1.04527		40.8271			40.4846				1.0211		13.6946			16.8937				1.03405		38.0823			36.0178
				0.289842	289.842		25.8974			26.6375												1.0458		41.1606			40.9611				1.0207		13.2162			16.4404				1.03455		38.5858			36.5777
				0.290842	290.842		25.8919			26.6272												1.04632		41.4798			41.4334				1.0203		12.7536			15.9733				1.03506		39.0755			37.1414
				0.291842	291.842		25.8785			26.6151												1.04684		41.7717			41.9117				1.0199		12.2675			15.5174				1.03557		39.5603			37.7065
				0.292842	292.842		25.8707			26.6039												1.04738		42.0909			42.3957				1.0195		11.8255			15.0665				1.03608		40.0641			38.2678
				0.293842	293.842		25.8557			26.5936												1.04791		42.3726			42.8794				1.0191		11.3516			14.6055				1.03659		40.5415			38.8398
				0.294842	294.842		25.8522			26.5882												1.04794		41.946			42.6807				1.01871		10.877			14.156				1.03711		41.0096			39.4131
				0.295842	295.842		25.8477			26.5798												1.04748		41.0206			41.894				1.0183		10.4222			13.6863				1.03762		41.4574			39.979
				0.296842	296.842		25.8316			26.5709												1.04702		40.1981			41.1896				1.01789		9.93954			13.2246				1.03814		41.8759			40.5428
				0.297842	297.842		25.8311			26.5631												1.04655		39.3921			40.5187				1.01749		9.5092			12.7695				1.03865		42.3085			41.1036
				0.298842	298.842		25.8148			26.5488												1.04608		38.6585			39.8768				1.01709		9.02468			12.3132				1.03917		42.7435			41.6716
				0.299842	299.842		25.8289			26.5476												1.0456		37.9291			39.2498				1.01669		8.57692			11.8583				1.03968		43.1528			42.2311
				0.300842	300.842		25.8241			26.5366												1.04513		37.2096			38.6273				1.01629		8.11432			11.4062				1.04022		43.5659			42.8152
				0.301842	301.842		25.8144			26.5245												1.04465		36.5449			38.0175				1.01589		7.66312			10.9456				1.04074		43.944			43.3878
				0.302842	302.842		25.7982			26.5158												1.04416		35.8647			37.4097				1.01549		7.21886			10.4968				1.04127		44.273			43.9641
				0.303842	303.842		25.7827			26.5109												1.04368		35.2048			36.8154				1.01509		6.72838			10.0387				1.04181		44.6059			44.5499
				0.304842	304.842		25.7934			26.5036												1.0432		34.5623			36.2269				1.01469		6.31157			9.58708				1.04235		44.9386			45.134
				0.305842	305.842		25.7817			26.4962												1.04272		33.9103			35.6424				1.01428		5.82381			9.13289				1.04238		44.5375			44.9114
				0.306842	306.842		25.7721			26.4841												1.04224		33.2787			35.0701				1.01388		5.40182			8.67531				1.04193		43.6113			43.9957
				0.307842	307.842		25.784			26.4748												1.04175		32.6466			34.4928				1.01348		4.92707			8.22084				1.04146		42.7399			43.1577
				0.308842	308.842		25.7708			26.4647												1.04126		32.0341			33.921				1.01307		4.48932			7.76325				1.04099		41.922			42.3659
				0.309842	309.842		25.745			26.4567												1.04077		31.4095			33.3537				1.01267		4.03944			7.30816				1.0405		41.1316			41.5901
				0.310842	310.842		25.7484			26.4472												1.04028		30.7869			32.791				1.01226		3.56987			6.85266				1.04003		40.3566			40.846
				0.311842	311.842		25.7404			26.4389												1.0398		30.179			32.2348				1.01186		3.15869			6.40746				1.03955		39.6242			40.1207
				0.312842	312.842		25.7323			26.4243												1.03931		29.5626			31.6791				1.01147		2.68921			5.96525				1.03907		38.9238			39.4076
				0.313842	313.842		25.7338			26.4196												1.03882		28.9483			31.1272				1.01106		2.25655			5.50885				1.03859		38.2158			38.7041
				0.314842	314.842		25.72			26.416												1.03833		28.3458			30.5819				1.01066		1.81468			5.05623				1.0381		37.5139			38.01
				0.315842	315.842		25.716			26.403												1.03785		27.7552			30.0404				1.01026		1.36851			4.61085				1.03762		36.8068			37.3168
				0.316842	316.842		25.7163			26.3965												1.03736		27.1552			29.4965				1.00987		0.946887			4.17338				1.03712		36.0891			36.6251
				0.317842	317.842		25.704			26.3935												1.03686		26.5634			28.9523				1.00947		0.475807			3.72389				1.03663		35.4052			35.9403
				0.318842	318.842		25.6974			26.3774												1.03638		25.9707			28.4176				1.00907		0.0763019			3.28644				1.03615		34.7422			35.274
				0.319842	319.842		25.6936			26.3715												1.03589		25.3836			27.8874				1.00921		0.547975			3.68771				1.03566		34.0893			34.612
				0.320842	320.842		25.6908			26.3633												1.0354		24.7977			27.3563				1.00957		1.36203			4.38087				1.03517		33.4329			33.9482
				0.321842	321.842		25.6796			26.3553												1.03491		24.2107			26.819				1.00993		2.12034			5.01545				1.03469		32.7698			33.2972
				0.322842	322.842		25.6732			26.3466												1.03441		23.6249			26.2886				1.01031		2.86106			5.64404				1.03419		32.0816			32.6346
				0.323842	323.842		25.6693			26.3362												1.03392		23.0383			25.7639				1.01067		3.58542			6.22408				1.0337		31.4112			31.9836
				0.324842	324.842		25.6661			26.333												1.03343		22.4677			25.2406				1.01105		4.24086			6.80733				1.03322		30.7476			31.341
				0.325842	325.842		25.6532			26.3193												1.03294		21.895			24.7207				1.01143		4.96243			7.38363				1.03272		30.1048			30.6917
				0.326842	326.842		25.6435			26.3099												1.03245		21.3232			24.2005				1.01181		5.60782			7.94358				1.03224		29.4764			30.0586
				0.327842	327.842		25.6357			26.3018												1.03196		20.7402			23.6743				1.01219		6.27285			8.48743				1.03174		28.8084			29.4135
				0.328842	328.842		25.6374			26.2983												1.03147		20.182			23.164				1.01257		6.92659			9.02276				1.03125		28.1532			28.7791
				0.329842	329.842		25.6331			26.2852												1.03097		19.6012			22.6352				1.01295		7.54826			9.55636				1.03076		27.4997			28.1465
				0.330842	330.842		25.6311			26.2798												1.03047		19.0303			22.1172				1.01333		8.20675			10.081				1.03027		26.8336			27.5138
				0.331842	331.842		25.6122			26.2735												1.02998		18.4666			21.6036				1.01372		8.80989			10.6147				1.02978		26.1982			26.8985
				0.332842	332.842		25.6202			26.2637												1.02949		17.9109			21.0889				1.0141		9.4424			11.1213				1.02929		25.5778			26.2735
				0.333842	333.842		25.5995			26.2512												1.02899		17.349			20.5777				1.01448		10.0095			11.6232				1.02879		24.9367			25.6444
				0.334842	334.842		25.5902			26.2429												1.0285		16.7949			20.0681				1.01487		10.6275			12.1323				1.02831		24.3056			25.0349
				0.335842	335.842		25.5865			26.2457												1.02801		16.2515			19.5607				1.01526		11.232			12.6319				1.02782		23.659			24.4177
				0.336842	336.842		25.5849			26.2283												1.02751		15.6832			19.0464				1.01565		11.8037			13.1326				1.02732		23.0072			23.7993
				0.337842	337.842		25.5751			26.2176												1.02701		15.15			18.5374				1.01603		12.4108			13.623				1.02682		22.3581			23.1716
				0.338842	338.842		25.5657			26.2089												1.02652		14.6013			18.0289				1.01641		12.9647			14.1057				1.02633		21.7202			22.5611
				0.339842	339.842		25.5528			26.2078												1.02602		14.0602			17.5237				1.0168		13.5666			14.593				1.02584		21.1194			21.9528
				0.340842	340.842		25.5617			26.1981												1.02553		13.514			17.0251				1.0172		14.128			15.09				1.02534		20.502			21.3435
				0.341842	341.842		25.5584			26.1871												1.02503		12.9744			16.5189				1.01758		14.7023			15.5664				1.02485		19.879			20.746
				0.342842	342.842		25.5541			26.19												1.02453		12.4456			16.01				1.01797		15.2611			16.0491				1.02435		19.2315			20.1307
				0.343842	343.842		25.5498			26.178												1.02403		11.9134			15.5043				1.01836		15.8177			16.5301				1.02385		18.58			19.5146
				0.344842	344.842		25.5447			26.169												1.02354		11.376			15.0004				1.01875		16.3921			17.0017				1.02336		17.9657			18.911
				0.345842	345.842		25.5294			26.1614												1.02304		10.8432			14.499				1.01914		16.9043			17.4758				1.02286		17.356			18.3131
				0.346842	346.842		25.5354			26.1528												1.02254		10.3202			13.9942				1.01953		17.4752			17.9443				1.02237		16.7647			17.7194
				0.347842	347.842		25.5301			26.141												1.02204		9.80338			13.4976				1.01992		18.0136			18.4157				1.02187		16.1519			17.1142
				0.348842	348.842		25.5153			26.1368												1.02154		9.27461			12.9967				1.02031		18.5235			18.8725				1.02138		15.5439			16.5158
				0.349842	349.842		25.501			26.1261												1.02104		8.75407			12.4969				1.0207		19.092			19.3407				1.02088		14.9095			15.9196
				0.350842	350.842		25.5055			26.1191												1.02054		8.23593			11.9942				1.02109		19.5877			19.8064				1.02038		14.2624			15.3083
				0.351842	351.842		25.511			26.1125												1.02004		7.71192			11.4962				1.02149		20.162			20.2714				1.01988		13.6708			14.7142
				0.352842	352.842		25.4815			26.1057												1.01954		7.20588			11.0004				1.02188		20.6459			20.7326				1.01939		13.0776			14.1202
				0.353842	353.842		25.4821			26.094												1.01904		6.69049			10.5045				1.02227		21.1925			21.1949				1.01889		12.4935			13.5287
				0.354842	354.842		25.4919			26.093												1.01855		6.19231			10.0123				1.02267		21.7025			21.6513				1.01839		11.8998			12.9371
				0.355842	355.842		25.4712			26.0814												1.01805		5.68698			9.51982				1.02306		22.2245			22.1168				1.01789		11.2787			12.345
				0.356842	356.842		25.4719			26.0807												1.01754		5.1617			9.01881				1.02346		22.7352			22.5713				1.0174		10.6723			11.7566
				0.357842	357.842		25.467			26.0721												1.01704		4.6576			8.51958				1.02385		23.2074			23.0184				1.01689		10.0638			11.1549
				0.358842	358.842		25.4649			26.0616												1.01654		4.15926			8.02889				1.02424		23.7479			23.4749				1.01639		9.45873			10.5543
				0.359842	359.842		25.4508			26.0519												1.01604		3.67837			7.53699				1.02464		24.2328			23.9333				1.01589		8.88486			9.96501
				0.360842	360.842		25.4482			26.0464												1.01554		3.18227			7.0482				1.02504		24.7441			24.3819				1.01539		8.2994			9.37281
				0.361842	361.842		25.4424			26.0342												1.01504		2.67292			6.55213				1.02543		25.2292			24.8339				1.01489		7.72298			8.78584
				0.362842	362.842		25.4384			26.029												1.01454		2.18302			6.06861				1.02583		25.7026			25.282				1.01439		7.11527			8.19803
				0.363842	363.842		25.4358			26.0219												1.01404		1.68794			5.57346				1.02622		26.2099			25.7293				1.01388		6.51571			7.60118
				0.364842	364.842		25.4355			26.0221												1.01353		1.17426			5.07738				1.02662		26.6637			26.1805				1.01337		5.8995			6.99464
				0.365842	365.842		25.4203			26.0082												1.01303		0.675688			4.58557				1.02702		27.1681			26.626				1.01286		5.31509			6.40368
				0.366842	366.842		25.4234			25.9993												1.01253		0.19283			4.10221				1.02741		27.6239			27.0666				1.01236		4.73904			5.82771
				0.367842	367.842		25.4163			25.9979												1.01261		0.675846			4.43277				1.02781		28.1037			27.5176				1.01186		4.17638			5.24147
				0.368842	368.842		25.4075			25.9844												1.01305		1.62836			5.20119				1.02821		28.5567			27.9586				1.01135		3.58645			4.63876
				0.369842	369.842		25.4005			25.9778												1.0135		2.53696			5.9017				1.02861		29.0212			28.4082				1.01085		2.99791			4.06832
				0.370842	370.842		25.3998			25.9756												1.01396		3.39831			6.5636				1.02901		29.4823			28.8471				1.01034		2.39243			3.46609
				0.371842	371.842		25.3809			25.9642												1.01442		4.21737			7.20306				1.0294		29.9272			29.286				1.00984		1.82221			2.89244
				0.372842	372.842		25.39			25.9589												1.01488		5.01134			7.82578				1.0298		30.3857			29.7231				1.00934		1.25672			2.30672
				0.373842	373.842		25.3716			25.9503												1.01534		5.79709			8.43809				1.03021		30.8261			30.178				1.00883		0.686005			1.72304
				0.374842	374.842		25.3769			25.9462												1.0158		6.56404			9.03739				1.03061		31.3035			30.62				1.00833		0.128501			1.1468
				0.375842	375.842		25.3802			25.9391												1.01627		7.29374			9.62665				1.03101		31.7375			31.0609				1.0082		0.188353			1.1844
				0.376842	376.842		25.3582			25.924												1.01674		8.03023			10.2199				1.03141		32.1542			31.4944				1.00866		1.16471			2.14217
				0.377842	377.842		25.3622			25.9234												1.01721		8.7554			10.8059				1.03181		32.598			31.9319				1.00913		2.083			2.9854
				0.378842	378.842		25.3507			25.9128												1.01769		9.48285			11.3885				1.03222		33.0167			32.3742				1.0096		2.97927			3.79126
				0.379842	379.842		25.3467			25.9018												1.01816		10.1703			11.9531				1.03262		33.4621			32.8071				1.01008		3.87177			4.57255
				0.380842	380.842		25.3601			25.8996												1.01864		10.868			12.5241				1.03302		33.8617			33.2448				1.01056		4.72958			5.32509
				0.381842	381.842		25.3461			25.8952												1.01911		11.5582			13.08				1.03342		34.2885			33.6782				1.01104		5.56574			6.06316
				0.382842	382.842		25.338			25.8907												1.01958		12.2317			13.639				1.03383		34.7049			34.1202				1.01152		6.36815			6.77877
				0.383842	383.842		25.3327			25.8788												1.02006		12.8858			14.1935				1.03423		35.1025			34.5517				1.012		7.15182			7.48317
				0.384842	384.842		25.3196			25.8705												1.02054		13.5629			14.7466				1.03464		35.5316			34.9876				1.01248		7.93645			8.17787
				0.385842	385.842		25.3183			25.8639												1.02103		14.2255			15.2974				1.03504		35.9059			35.4196				1.01296		8.69891			8.85835
				0.386842	386.842		25.319			25.8554												1.0215		14.868			15.8333				1.03545		36.3407			35.8558				1.01345		9.49162			9.54656
				0.387842	387.842		25.3045			25.8467												1.02199		15.5124			16.379				1.03586		36.704			36.2927				1.01394		10.263			10.2367
				0.388842	388.842		25.2925			25.8455												1.02246		16.1414			16.9108				1.03626		37.1071			36.7196				1.01442		11.0154			10.8887
				0.389842	389.842		25.2919			25.8377												1.02295		16.7752			17.451				1.03667		37.4953			37.1451				1.0149		11.7408			11.5535
				0.390842	390.842		25.2909			25.8293												1.02344		17.4025			17.9846				1.03708		37.8849			37.5803				1.01538		12.4514			12.202
				0.391842	391.842		25.2873			25.8223												1.02392		18.0304			18.5184				1.03749		38.2696			38.0212				1.01587		13.1759			12.855
				0.392842	392.842		25.2815			25.8178												1.02441		18.6462			19.0432				1.0379		38.6341			38.4487				1.01636		13.9109			13.5095
				0.393842	393.842		25.2794			25.811												1.0249		19.2476			19.5706				1.03831		39.0241			38.8807				1.01685		14.6352			14.1528
				0.394842	394.842		25.2628			25.8021												1.02538		19.8471			20.0875				1.03871		39.3686			39.3072				1.01734		15.3582			14.7945
				0.395842	395.842		25.2667			25.8008												1.02587		20.4447			20.611				1.03913		39.7416			39.7421				1.01782		16.0551			15.425
				0.396842	396.842		25.2594			25.7894												1.02636		21.0242			21.1256				1.03954		40.1026			40.1713				1.01831		16.7283			16.0533
				0.397842	397.842		25.2499			25.7827												1.02685		21.624			21.6508				1.03995		40.4362			40.6077				1.0188		17.4271			16.6963
				0.398842	398.842		25.2436			25.7802												1.02734		22.2139			22.164				1.04036		40.7953			41.035				1.01929		18.099			17.3151
				0.399842	399.842		25.2448			25.7697												1.02783		22.769			22.6718				1.04077		41.111			41.4631				1.01978		18.787			17.9374
				0.400842	400.842		25.2399			25.7629												1.02833		23.356			23.1915				1.04119		41.4672			41.8924				1.02027		19.485			18.5616
				0.401842	401.842		25.2256			25.7517												1.02881		23.9313			23.6945				1.0416		41.7817			42.3233				1.02077		20.1688			19.1814
				0.402842	402.842		25.2174			25.7447												1.02931		24.482			24.2009				1.04202		42.1135			42.7538				1.02126		20.8177			19.7924
				0.403842	403.842		25.2322			25.7451												1.0298		25.0434			24.704				1.04243		42.4144			43.1806				1.02174		21.4528			20.389
				0.404842	404.842		25.2095			25.7327												1.03029		25.6002			25.2155				1.04285		42.7191			43.6212				1.02224		22.1014			21.0077
				0.405842	405.842		25.2299			25.7342												1.0308		26.1607			25.7349				1.04327		43.0364			44.0508				1.02273		22.756			21.6119
				0.406842	406.842		25.1991			25.7198												1.03129		26.692			26.2257				1.0437		43.312			44.4955				1.02322		23.4266			22.2107
				0.407842	407.842		25.2061			25.7182												1.03178		27.2101			26.7227				1.04412		43.622			44.9281				1.02372		24.0764			22.8244
				0.408842	408.842		25.2122			25.7143												1.03228		27.7486			27.225				1.04455		43.8762			45.371				1.02421		24.712			23.419
				0.409842	409.842		25.1949			25.7058												1.03278		28.2765			27.7223				1.04497		44.1309			45.7998				1.0247		25.3287			24.0181
				0.410842	410.842		25.1796			25.6987												1.03328		28.7941			28.2199				1.0454		44.3744			46.2394				1.02519		25.923			24.6021
				0.411842	411.842		25.1856			25.6923												1.03378		29.292			28.713				1.04582		44.587			46.676				1.02568		26.5324			25.1926
				0.412842	412.842		25.1751			25.6849												1.03428		29.8084			29.2076				1.04625		44.8448			47.1202				1.02618		27.1642			25.7852
				0.413842	413.842		25.1867			25.6824												1.03478		30.33			29.7072				1.0466		44.9119			47.4385				1.02668		27.7864			26.377
				0.414842	414.842		25.1626			25.6681												1.03528		30.8217			30.1922				1.04624		44.0899			46.6937				1.02717		28.3869			26.9682
				0.415842	415.842		25.1607			25.665												1.03578		31.3215			30.684				1.04588		43.3246			46.0362				1.02767		28.998			27.5609
				0.416842	416.842		25.1557			25.6592												1.03628		31.8061			31.1755				1.0455		42.6359			45.4081				1.02817		29.5643			28.1438
				0.417842	417.842		25.1555			25.652												1.03679		32.3016			31.6688				1.04512		41.9746			44.7974				1.02867		30.1623			28.7276
				0.418842	418.842		25.1566			25.6496												1.03729		32.7706			32.1526				1.04474		41.3223			44.202				1.02916		30.7143			29.2953
				0.419842	419.842		25.1391			25.6389												1.0378		33.2478			32.6393				1.04436		40.705			43.6191				1.02966		31.3181			29.8867
				0.420842	420.842		25.142			25.6342												1.0383		33.7249			33.1274				1.04398		40.0901			43.0597				1.03016		31.9028			30.457
				0.421842	421.842		25.1441			25.6281												1.03881		34.1954			33.6075				1.04359		39.5188			42.5002				1.03066		32.4561			31.047
				0.422842	422.842		25.1432			25.6197												1.03931		34.6387			34.089				1.0432		38.921			41.9398				1.03117		33.0194			31.6263
				0.423842	423.842		25.1291			25.6129												1.03981		35.086			34.5698				1.04281		38.3397			41.3977				1.03167		33.5536			32.1981
				0.424842	424.842		25.121			25.6058												1.04033		35.5381			35.0578				1.04242		37.8028			40.8601				1.03217		34.1193			32.7836
				0.425842	425.842		25.1168			25.6006												1.04084		35.9941			35.5428				1.04203		37.2226			40.3373				1.03267		34.6414			33.3434
				0.426842	426.842		25.117			25.5925												1.04135		36.4233			36.0221				1.04164		36.6893			39.8099				1.03318		35.1963			33.9213
				0.427842	427.842		25.1153			25.5937												1.04185		36.8534			36.4999				1.04125		36.1046			39.2904				1.03368		35.7415			34.496
				0.428842	428.842		25.1064			25.5794												1.04236		37.2872			36.9803				1.04086		35.5943			38.7731				1.03419		36.2767			35.0713
				0.429842	429.842		25.1072			25.5737												1.04287		37.694			37.4508				1.04047		35.058			38.2711				1.0347		36.7914			35.6517
				0.430842	430.842		25.1044			25.5744												1.04338		38.1188			37.9334				1.04008		34.534			37.7689				1.0352		37.2959			36.2144
				0.431842	431.842		25.0818			25.5626												1.0439		38.5302			38.4112				1.03969		34.0205			37.2632				1.03571		37.7872			36.7841
				0.432842	432.842		25.0919			25.5552												1.04441		38.9371			38.889				1.03929		33.4683			36.7548				1.03622		38.2899			37.3488
				0.433842	433.842		25.0974			25.547												1.04493		39.351			39.3701				1.0389		32.9603			36.253				1.03672		38.8137			37.9151
				0.434842	434.842		25.0908			25.5477												1.04544		39.7298			39.8421				1.03851		32.4075			35.7705				1.03724		39.3314			38.4924
				0.435842	435.842		25.0706			25.5359												1.04595		40.1194			40.3113				1.03812		31.9114			35.2753				1.03775		39.8099			39.0628
				0.436842	436.842		25.0604			25.5266												1.04647		40.476			40.7826				1.03773		31.4132			34.7869				1.03826		40.259			39.6265
				0.437842	437.842		25.0713			25.5243												1.04699		40.8303			41.2587				1.03733		30.8793			34.3007				1.03877		40.7173			40.1903
				0.438842	438.842		25.0697			25.5214												1.04751		41.1838			41.735				1.03694		30.3856			33.8141				1.03928		41.1629			40.7512
				0.439842	439.842		25.0531			25.5086												1.04803		41.5467			42.2121				1.03655		29.8439			33.3301				1.0398		41.626			41.3178
				0.440842	440.842		25.0456			25.4963												1.04855		41.85			42.687				1.03615		29.3524			32.8387				1.04031		42.0831			41.8878
				0.441842	441.842		25.0789			25.5048												1.04907		42.1689			43.1601				1.03575		28.8204			32.3558				1.04083		42.513			42.448
				0.442842	442.842		25.045			25.4963												1.0496		42.4613			43.6394				1.03536		28.3336			31.8804				1.04135		42.9282			43.0213
				0.443842	443.842		25.0482			25.4892												1.0493		41.6555			43.0031				1.03496		27.8324			31.3984				1.04187		43.3194			43.5849
				0.444842	444.842		25.051			25.4868												1.04884		40.7758			42.2609				1.03457		27.3165			30.9276				1.04239		43.706			44.1594
				0.445842	445.842		25.0484			25.4783												1.04838		39.9801			41.5807				1.03418		26.8323			30.4538				1.04292		44.0919			44.7349
				0.446842	446.842		25.041			25.4689												1.0479		39.209			40.9138				1.03378		26.3072			29.9804				1.04344		44.4413			45.3017
				0.447842	447.842		25.0313			25.4631												1.04743		38.4693			40.2821				1.03339		25.8505			29.5074				1.04398		44.8054			45.8888
				0.448842	448.842		25.0286			25.4588												1.04695		37.7594			39.6588				1.033		25.3222			29.041				1.04448		45.0907			46.4153
				0.449842	449.842		25.0203			25.4518												1.04647		37.0587			39.0451				1.0326		24.8309			28.568				1.04409		44.1571			45.5277
				0.450842	450.842		25.0222			25.449												1.04599		36.3912			38.4407				1.0322		24.3381			28.0973				1.04363		43.2538			44.6591
				0.451842	451.842		25.0083			25.4384												1.04551		35.7315			37.8483				1.03181		23.8493			27.6323				1.04315		42.4156			43.85
				0.452842	452.842		25.0074			25.4356												1.04503		35.0744			37.256				1.03141		23.371			27.1665				1.04268		41.6322			43.0782
				0.453842	453.842		25.003			25.4319												1.04454		34.4312			36.665				1.03102		22.8419			26.6975				1.0422		40.8708			42.3224
				0.454842	454.842		25.0067			25.424												1.04406		33.7929			36.0903				1.03062		22.3983			26.2359				1.04172		40.1545			41.5879
				0.455842	455.842		24.9939			25.4176												1.04357		33.1416			35.5148				1.03023		21.8853			25.7712				1.04123		39.4263			40.8602
				0.456842	456.842		24.9941			25.4092												1.04308		32.5296			34.946				1.02983		21.3857			25.3002				1.04074		38.7001			40.1425
				0.457842	457.842		24.9929			25.4071												1.0426		31.9145			34.3835				1.02943		20.9133			24.8351				1.04026		37.9705			39.4472
				0.458842	458.842		24.9817			25.3997												1.04212		31.2991			33.8305				1.02903		20.402			24.3683				1.03977		37.2682			38.7512
				0.459842	459.842		24.9737			25.3924												1.04163		30.6837			33.2709				1.02863		19.9571			23.9046				1.03929		36.5941			38.0741
				0.460842	460.842		24.9725			25.3896												1.04114		30.0756			32.7185				1.02823		19.4448			23.4404				1.0388		35.9286			37.394
				0.461842	461.842		24.9791			25.3824												1.04065		29.4558			32.1678				1.02783		18.9735			22.9743				1.03831		35.2617			36.7236
				0.462842	462.842		24.9779			25.38												1.04016		28.8527			31.62				1.02744		18.4938			22.5226				1.03782		34.5929			36.0542
				0.463842	463.842		24.9737			25.3761												1.03968		28.2647			31.0827				1.02704		18.0261			22.0657				1.03733		33.9073			35.3776
				0.464842	464.842		24.964			25.3639												1.03919		27.6591			30.5378				1.02664		17.5549			21.5991				1.03683		33.2308			34.7179
				0.465842	465.842		24.9595			25.3593												1.0387		27.0698			30.0073				1.02625		17.058			21.1433				1.03634		32.5596			34.063
				0.466842	466.842		24.9532			25.3501												1.03821		26.4741			29.4675				1.02584		16.6095			20.6801				1.03586		31.9252			33.4231
				0.467842	467.842		24.9453			25.3492												1.03772		25.8876			28.9347				1.02544		16.1201			20.2196				1.03537		31.2889			32.7712
				0.468842	468.842		24.9375			25.3385												1.03723		25.2983			28.4013				1.02505		15.6747			19.7678				1.03487		30.6408			32.1268
				0.469842	469.842		24.9383			25.3354												1.03674		24.7198			27.8791				1.02465		15.2064			19.3106				1.03438		29.9865			31.4808
				0.470842	470.842		24.9424			25.3332												1.03625		24.1298			27.3494				1.02425		14.7263			18.849				1.03389		29.3248			30.8461
				0.471842	471.842		24.9226			25.3256												1.03576		23.5527			26.8274				1.02385		14.2867			18.3939				1.03339		28.6644			30.2104
				0.472842	472.842		24.9255			25.3219												1.03527		22.9751			26.3044				1.02345		13.7915			17.9387				1.0329		28.0249			29.5824
				0.473842	473.842		24.922			25.3113												1.03478		22.3943			25.7841				1.02305		13.3592			17.4807				1.03241		27.4003			28.9544
				0.474842	474.842		24.9196			25.3039												1.03428		21.8122			25.2616				1.02265		12.8774			17.0295				1.03192		26.7716			28.3295
				0.475842	475.842		24.912			25.2991												1.03379		21.2388			24.7435				1.02224		12.4253			16.5593				1.03143		26.1426			27.7114
				0.476842	476.842		24.897			25.2892												1.0333		20.6736			24.2315				1.02184		11.9627			16.1027				1.03093		25.5007			27.0805
				0.477842	477.842		24.9137			25.2923												1.03281		20.1104			23.7147				1.02144		11.5008			15.6527				1.03044		24.8575			26.4657
				0.478842	478.842		24.9031			25.2826												1.03232		19.5603			23.2057				1.02104		11.0606			15.1965				1.02995		24.2075			25.8448
				0.479842	479.842		24.901			25.2805												1.03183		18.9908			22.6972				1.02064		10.5884			14.7422				1.02945		23.5818			25.2304
				0.480842	480.842		24.8957			25.2715												1.03133		18.4366			22.1829				1.02023		10.173			14.2835				1.02896		22.9711			24.619
				0.481842	481.842		24.8871			25.2684												1.03083		17.8602			21.6623				1.01983		9.69256			13.8302				1.02847		22.3595			24.0129
				0.482842	482.842		24.8973			25.2645												1.03033		17.301			21.1502				1.01943		9.25129			13.3803				1.02798		21.744			23.4088
				0.483842	483.842		24.8916			25.2569												1.02984		16.7535			20.6489				1.01903		8.81371			12.9221				1.02748		21.0858			22.7891
				0.484842	484.842		24.891			25.2537												1.02935		16.2158			20.1462				1.01862		8.34609			12.4673				1.02698		20.4579			22.1781
				0.485842	485.842		24.8722			25.2451												1.02886		15.6559			19.641				1.01822		7.93628			12.0195				1.02649		19.8312			21.5776
				0.486842	486.842		24.8645			25.2369												1.02836		15.1081			19.1359				1.01782		7.45177			11.5598				1.02599		19.231			20.9761
				0.487842	487.842		24.871			25.2384												1.02786		14.5607			18.6286				1.01741		7.03227			11.1037				1.0255		18.629			20.3813
				0.488842	488.842		24.8699			25.2331												1.02737		14.0337			18.1272				1.017		6.56855			10.6468				1.025		18.0261			19.7754
				0.489842	489.842		24.8454			25.2177												1.02687		13.4957			17.6228				1.01661		6.14315			10.2027				1.02451		17.4328			19.1759
				0.490842	490.842		24.8522			25.2174												1.02637		12.9539			17.1246				1.0162		5.70662			9.74713				1.024		16.7886			18.5688
				0.491842	491.842		24.8639			25.2108												1.02588		12.4275			16.6275				1.0158		5.26755			9.30579				1.0235		16.1726			17.9629
				0.492842	492.842		24.8418			25.2087												1.02538		11.8853			16.1265				1.01539		4.83469			8.84454				1.02301		15.5685			17.378
				0.493842	493.842		24.8338			25.1992												1.02489		11.3515			15.6277				1.01499		4.37591			8.39289				1.02251		14.9681			16.7817
				0.494842	494.842		24.8475			25.201												1.02439		10.8228			15.127				1.01458		3.96187			7.93318				1.02202		14.4089			16.1885
				0.495842	495.842		24.8317			25.1931												1.02389		10.3125			14.6259				1.01418		3.51037			7.48921				1.02152		13.8147			15.5962
				0.496842	496.842		24.8226			25.183												1.02339		9.78084			14.1306				1.01378		3.09643			7.04844				1.02102		13.2067			14.9929
				0.497842	497.842		24.8234			25.1839												1.02289		9.27304			13.64				1.01337		2.66013			6.59293				1.02051		12.5943			14.3964
				0.498842	498.842		24.8154			25.1754												1.02239		8.75045			13.1418				1.01297		2.21163			6.13932				1.02001		11.9894			13.7924
				0.499842	499.842		24.8172			25.1704												1.0219		8.23631			12.6499				1.01256		1.81618			5.69226				1.01951		11.3868			13.2138
				0.500842	500.842		24.8129			25.1679												1.0214		7.73077			12.1593				1.01216		1.36691			5.24871				1.01901		10.8057			12.6177
				0.501842	501.842		24.8305			25.1662												1.0209		7.21682			11.6624				1.01176		0.968865			4.80291				1.01851		10.2305			12.0231
				0.502842	502.842		24.8179			25.1579												1.02039		6.69132			11.1598				1.01136		0.51426			4.3546				1.01801		9.6631			11.4412
				0.503842	503.842		24.7945			25.1493												1.01989		6.18177			10.6656				1.01095		0.0951595			3.90837				1.0175		9.0717			10.8443
				0.504842	504.842		24.8078			25.1477												1.0194		5.68717			10.1782				1.01099		0.432176			4.15626				1.01699		8.46467			10.2459
				0.505842	505.842		24.7937			25.1434												1.0189		5.19302			9.69946				1.01136		1.24464			4.87511				1.01649		7.88066			9.65829
				0.506842	506.842		24.7888			25.135												1.0184		4.68789			9.20349				1.01172		2.03615			5.52016				1.01599		7.29282			9.06579
				0.507842	507.842		24.7643			25.1314												1.0179		4.18329			8.70882				1.01209		2.74091			6.13704				1.01549		6.73995			8.48684
				0.508842	508.842		24.7773			25.1263												1.0174		3.68635			8.21975				1.01246		3.47402			6.73489				1.01498		6.15504			7.88965
				0.509842	509.842		24.7912			25.119												1.0169		3.19629			7.73101				1.01284		4.1624			7.31987				1.01448		5.61461			7.31146
				0.510842	510.842		24.7834			25.1115												1.0164		2.69844			7.24229				1.01322		4.82343			7.89682				1.01397		5.01909			6.71741
				0.511842	511.842		24.7655			25.1084												1.0159		2.22534			6.75775				1.0136		5.51242			8.46295				1.01346		4.42275			6.12634
				0.512842	512.842		24.7676			25.1068												1.0154		1.73562			6.27386				1.01398		6.15117			9.01594				1.01296		3.84017			5.54772
				0.513842	513.842		24.7713			25.099												1.0149		1.23398			5.78713				1.01436		6.81506			9.55613				1.01245		3.28579			4.95166
				0.514842	514.842		24.7642			25.0961												1.0144		0.757226			5.30269				1.01475		7.4107			10.09				1.01194		2.72145			4.36957
				0.515842	515.842		24.7588			25.091												1.01389		0.259828			4.80623				1.01513		8.06747			10.6244				1.01143		2.16628			3.77508
				0.516842	516.842		24.7523			25.082												1.01386		0.564266			4.9903				1.01552		8.66069			11.1439				1.01093		1.61215			3.19679
				0.517842	517.842		24.7376			25.078												1.01431		1.54205			5.7901				1.0159		9.26034			11.6541				1.01042		1.03492			2.61378
				0.518842	518.842		24.7366			25.0679												1.01476		2.43608			6.47919				1.01628		9.88188			12.1707				1.00991		0.445946			2.02139
				0.519842	519.842		24.7553			25.0745												1.01521		3.29604			7.14558				1.01667		10.4491			12.6835				1.0094		-0.109016			1.44221
				0.520842	520.842		24.736			25.0624												1.01567		4.11565			7.79253				1.01705		11.0625			13.1772				1.00973		0.726112			2.24716
				0.521842	521.842		24.7236			25.0543												1.01613		4.91642			8.40977				1.01745		11.6252			13.6886				1.01019		1.69191			3.13496
				0.522842	522.842		24.7363			25.0537												1.01659		5.68492			9.0258				1.01783		12.2265			14.1814				1.01067		2.61453			3.96808
				0.523842	523.842		24.7254			25.0507												1.01706		6.44679			9.63224				1.01823		12.7805			14.6805				1.01114		3.48096			4.75577
				0.524842	524.842		24.7224			25.0464												1.01753		7.19825			10.2333				1.01862		13.3571			15.1776				1.01162		4.32898			5.5233
				0.525842	525.842		24.7071			25.0353												1.018		7.93507			10.8292				1.019		13.9379			15.6564				1.0121		5.15399			6.27228
				0.526842	526.842		24.7146			25.0356												1.01847		8.65781			11.4091				1.01939		14.4524			16.1362				1.01258		5.96259			6.99057
				0.527842	527.842		24.7105			25.0268												1.01894		9.35629			11.9848				1.01978		15.0393			16.6162				1.01306		6.77818			7.70806
				0.528842	528.842		24.7078			25.0198												1.01941		10.0447			12.5558				1.02017		15.5759			17.0983				1.01354		7.57747			8.4137
				0.529842	529.842		24.7054			25.0195												1.01989		10.7429			13.1226				1.02056		16.1327			17.5788				1.01403		8.35689			9.1123
				0.530842	530.842		24.6963			25.0136												1.02037		11.4363			13.701				1.02095		16.6667			18.0517				1.01452		9.11675			9.80678
				0.531842	531.842		24.703			25.0133												1.02085		12.1068			14.2537				1.02135		17.2104			18.5377				1.015		9.86108			10.4829
				0.532842	532.842		24.687			24.9997												1.02132		12.7715			14.8094				1.02174		17.7667			19.0036				1.01549		10.5908			11.1595
				0.533842	533.842		24.6885			25.002												1.0218		13.4394			15.3636				1.02213		18.2638			19.4724				1.01597		11.3368			11.8257
				0.534842	534.842		24.685			24.997												1.02228		14.0778			15.9068				1.02253		18.8117			19.9422				1.01645		12.0785			12.482
				0.535842	535.842		24.6855			24.9932												1.02276		14.737			16.4529				1.02292		19.3218			20.4112				1.01695		12.8107			13.1535
				0.536842	536.842		24.6824			24.985												1.02324		15.3721			16.9938				1.02331		19.8426			20.8655				1.01744		13.5252			13.8068
				0.537842	537.842		24.6592			24.9804												1.02373		16.009			17.5369				1.0237		20.3597			21.3345				1.01792		14.234			14.4536
				0.538842	538.842		24.6661			24.9755												1.02421		16.6377			18.0725				1.0241		20.8725			21.7977				1.01841		14.9104			15.0958
				0.539842	539.842		24.6711			24.9732												1.02469		17.2531			18.6005				1.02449		21.3918			22.2591				1.0189		15.6106			15.738
				0.540842	540.842		24.6568			24.9699												1.02518		17.8789			19.1379				1.02489		21.8868			22.7188				1.01939		16.3114			16.3721
				0.541842	541.842		24.6593			24.9592												1.02567		18.4852			19.666				1.02528		22.4233			23.1783				1.01987		16.9953			16.9983
				0.542842	542.842		24.6508			24.9548												1.02615		19.0873			20.1834				1.02568		22.8824			23.6358				1.02037		17.7012			17.6431
				0.543842	543.842		24.6501			24.9504												1.02664		19.6938			20.7148				1.02608		23.4188			24.0992				1.02086		18.3609			18.2628
				0.544842	544.842		24.6386			24.9473												1.02713		20.2899			21.2373				1.02647		23.8923			24.545				1.02135		19.034			18.8904
				0.545842	545.842		24.6442			24.9407												1.02762		20.8937			21.7599				1.02686		24.3584			24.9926				1.02185		19.6905			19.5096
				0.546842	546.842		24.6437			24.9374												1.02811		21.4652			22.2764				1.02726		24.8629			25.4516				1.02233		20.329			20.1216
				0.547842	547.842		24.6351			24.9338												1.0286		22.0481			22.7868				1.02766		25.3338			25.9089				1.02283		21.0019			20.7442
				0.548842	548.842		24.6335			24.9291												1.02909		22.6203			23.2987				1.02806		25.8358			26.3621				1.02332		21.6567			21.3489
				0.549842	549.842		24.6302			24.9222												1.02958		23.1903			23.8094				1.02846		26.2844			26.8049				1.02382		22.3226			21.9667
				0.550842	550.842		24.6223			24.9108												1.03007		23.7684			24.3254				1.02886		26.7764			27.2584				1.02431		22.9642			22.579
				0.551842	551.842		24.6243			24.9202												1.03057		24.3385			24.8398				1.02926		27.2523			27.7068				1.0248		23.573			23.1744
				0.552842	552.842		24.617			24.908												1.03106		24.8823			25.3422				1.02965		27.6868			28.1499				1.0253		24.1881			23.7806
				0.553842	553.842		24.622			24.9119												1.03156		25.4315			25.8503				1.03005		28.1698			28.5937				1.02579		24.8161			24.378
				0.554842	554.842		24.6227			24.9054												1.03205		25.9786			26.3469				1.03045		28.5894			29.0453				1.02629		25.4583			24.9745
				0.555842	555.842		24.6184			24.8939												1.03255		26.529			26.8555				1.03085		29.0825			29.4878				1.02678		26.0787			25.5761
				0.556842	556.842		24.6227			24.897												1.03304		27.0522			27.3579				1.03126		29.5197			29.9394				1.02729		26.6974			26.1803
				0.557842	557.842		24.6035			24.8858												1.03354		27.5797			27.8563				1.03165		29.9701			30.3733				1.02778		27.2908			26.7703
				0.558842	558.842		24.6128			24.8849												1.03404		28.1177			28.3594				1.03205		30.4156			30.8146				1.02828		27.8683			27.3558
				0.559842	559.842		24.5914			24.8738												1.03454		28.614			28.853				1.03246		30.85			31.2674				1.02878		28.4607			27.9514
				0.560842	560.842		24.5993			24.8764												1.03504		29.1425			29.3509				1.03286		31.2964			31.7011				1.02927		29.045			28.5297
				0.561842	561.842		24.5916			24.8709												1.03554		29.6486			29.8455				1.03326		31.7293			32.1449				1.02977		29.6453			29.1174
				0.562842	562.842		24.5883			24.8628												1.03603		30.159			30.3348				1.03367		32.1797			32.5883				1.03027		30.2382			29.7073
				0.563842	563.842		24.5886			24.8581												1.03653		30.653			30.8276				1.03407		32.5923			33.0234				1.03077		30.8031			30.2887
				0.564842	564.842		24.5892			24.8583												1.03704		31.1521			31.3224				1.03447		33.0081			33.4667				1.03127		31.3677			30.8698
				0.565842	565.842		24.5718			24.854												1.03754		31.6374			31.8088				1.03488		33.4378			33.9044				1.03177		31.9202			31.4548
				0.566842	566.842		24.5763			24.8433												1.03804		32.1298			32.2979				1.03528		33.847			34.3444				1.03227		32.4602			32.0319
				0.567842	567.842		24.5747			24.8426												1.03854		32.6072			32.7843				1.03569		34.2815			34.79				1.03278		33.0504			32.6137
				0.568842	568.842		24.5737			24.84												1.03905		33.078			33.2716				1.0361		34.6575			35.2255				1.03328		33.5872			33.19
				0.569842	569.842		24.5708			24.8323												1.03955		33.5537			33.7553				1.0365		35.0806			35.6535				1.03378		34.1466			33.7635
				0.570842	570.842		24.5726			24.8258												1.04006		34.0306			34.2529				1.03691		35.4734			36.0895				1.03429		34.692			34.3523
				0.571842	571.842		24.5705			24.828												1.04057		34.4983			34.7353				1.03731		35.8798			36.5221				1.03479		35.2029			34.9208
				0.572842	572.842		24.563			24.8197												1.04107		34.9409			35.2155				1.03772		36.2739			36.9556				1.0353		35.726			35.4917
				0.573842	573.842		24.5609			24.8117												1.04158		35.4018			35.7001				1.03813		36.6427			37.3925				1.0358		36.2289			36.069
				0.574842	574.842		24.5414			24.8059												1.04209		35.8327			36.1761				1.03853		37.0454			37.8161				1.03631		36.7615			36.6337
				0.575842	575.842		24.5564			24.8081												1.04259		36.2762			36.6555				1.03894		37.4262			38.2624				1.03681		37.2938			37.2056
				0.576842	576.842		24.5479			24.8029												1.0431		36.7071			37.1344				1.03935		37.8315			38.6949				1.03732		37.8017			37.7794
				0.577842	577.842		24.5438			24.8001												1.04361		37.1478			37.6133				1.03976		38.1925			39.1282				1.03784		38.2867			38.357
				0.578842	578.842		24.5489			24.8029												1.04412		37.5692			38.0901				1.04017		38.5675			39.5569				1.03835		38.7886			38.926
				0.579842	579.842		24.5321			24.7837												1.04463		38.0064			38.5682				1.04058		38.9573			39.9873				1.03886		39.2514			39.4899
				0.580842	580.842		24.5367			24.782												1.04514		38.4004			39.0428				1.04099		39.2926			40.4213				1.03937		39.7499			40.0595
				0.581842	581.842		24.5263			24.7768												1.04565		38.8275			39.5182				1.04141		39.685			40.8592				1.03987		40.2029			40.6164
				0.582842	582.842		24.5309			24.7736												1.04616		39.2347			39.9899				1.04182		40.0111			41.2857				1.04039		40.6992			41.1939
				0.583842	583.842		24.5231			24.7684												1.04668		39.6103			40.4617				1.04223		40.3738			41.7133				1.04091		41.1533			41.7582
				0.584842	584.842		24.5183			24.7633												1.04719		40.0096			40.9373				1.04264		40.7111			42.1428				1.04142		41.5947			42.3236
				0.585842	585.842		24.5154			24.7636												1.04771		40.3932			41.4155				1.04305		41.0665			42.5743				1.04194		42.037			42.8995
				0.586842	586.842		24.5102			24.7543												1.04823		40.7672			41.8882				1.04347		41.4168			43.0077				1.04246		42.4339			43.4616
				0.587842	587.842		24.507			24.7547												1.04874		41.1213			42.3567				1.04388		41.7213			43.4389				1.04298		42.8864			44.0315
				0.588842	588.842		24.4975			24.7511												1.04927		41.4803			42.8406				1.0443		42.076			43.8663				1.04349		43.2935			44.5951
				0.589842	589.842		24.4851			24.7436												1.04977		41.8019			43.2996				1.04472		42.3661			44.2983				1.04402		43.7102			45.1659
				0.590842	590.842		24.4975			24.745												1.0503		42.1387			43.7788				1.04513		42.6845			44.7291				1.04454		44.0941			45.7356
				0.591842	591.842		24.4839			24.7375												1.05083		42.4449			44.2596				1.04555		42.9776			45.152				1.04507		44.4343			46.3045
				0.592842	592.842		24.4948			24.7357												1.05055		41.6887			43.6589				1.04596		43.2838			45.5808				1.0456		44.7793			46.8875
				0.593842	593.842		24.4835			24.7278												1.05009		40.8138			42.912				1.04638		43.5936			46.0121				1.04602		44.9508			47.2764
				0.594842	594.842		24.4843			24.7202												1.04962		40.0275			42.225				1.04681		43.8559			46.4572				1.04557		44.0041			46.3185
				0.595842	595.842		24.4845			24.7225												1.04915		39.2578			41.5714				1.04723		44.1364			46.8854				1.0451		43.1301			45.4658
				0.596842	596.842		24.4717			24.7145												1.04867		38.5238			40.9362				1.04766		44.3732			47.3187				1.04462		42.3189			44.6496
				0.597842	597.842		24.472			24.7141												1.0482		37.8105			40.3123				1.04809		44.6347			47.7634				1.04415		41.5416			43.883
				0.598842	598.842		24.4693			24.7014												1.04772		37.115			39.7042				1.04851		44.878			48.1988				1.04366		40.7689			43.123
				0.599842	599.842		24.462			24.7014												1.04723		36.4375			39.0894				1.0487		44.7269			48.2644				1.04318		40.0223			42.3903
				0.600821	600.821		24.4633			24.6999												1.04675		35.7757			38.4976				1.04833		43.9557			47.5405				1.0427		39.3247			41.688
				0.600958	600.958		28.1104			27.9981												1.04627		35.1251			37.9114				1.04796		43.1887			46.8819				1.04221		38.607			40.9751
				0.600968	600.968		28.8307			28.4024												1.04579		34.5006			37.3383				1.04757		42.5275			46.2477				1.04173		37.9148			40.2762
				0.600978	600.978		29.6069			28.9268												1.04531		33.8718			36.7637				1.0472		41.8823			45.6508				1.04123		37.2288			39.5818
				0.600988	600.988		30.3522			29.4625												1.04482		33.2376			36.1885				1.04681		41.2589			45.0638				1.04074		36.5473			38.894
				0.600998	600.998		31.1068			29.9943												1.04433		32.611			35.6248				1.04643		40.6447			44.4858				1.04025		35.85			38.2153
				0.601008	601.008		31.7633			30.5054												1.04384		31.9932			35.0568				1.04605		40.0511			43.9284				1.03977		35.1759			37.5539
				0.601013	601.013		31.9696			30.5274												1.04336		31.3553			34.4971				1.04566		39.4808			43.3724				1.03928		34.518			36.8869
				0.602135	602.135		31.3457			30.5852												1.04287		30.753			33.9435				1.04527		38.8773			42.8286				1.03879		33.8818			36.2312
				0.603135	603.135		31.127			30.4837												1.04238		30.1463			33.3965				1.04488		38.3436			42.2874				1.0383		33.2236			35.5671
				0.604135	604.135		30.9725			30.4145												1.04189		29.5442			32.8476				1.04449		37.7744			41.7503				1.0378		32.5769			34.9156
				0.605135	605.135		30.8578			30.3431												1.04141		28.9372			32.3028				1.0441		37.2178			41.2281				1.03731		31.9156			34.2664
				0.606135	606.135		30.7862			30.3012												1.04092		28.3449			31.7626				1.04371		36.6798			40.709				1.03681		31.2492			33.612
				0.607135	607.135		30.6959			30.2551												1.04042		27.7356			31.213				1.04332		36.1325			40.1887				1.03633		30.594			32.982
				0.608135	608.135		30.6222			30.2095												1.03994		27.1496			30.6862				1.04292		35.621			39.6733				1.03584		29.9534			32.3423
				0.609135	609.135		30.567			30.1827												1.03944		26.5636			30.1481				1.04253		35.0604			39.1661				1.03535		29.3303			31.7152
				0.610135	610.135		30.5119			30.1516												1.03896		25.9701			29.621				1.04214		34.5615			38.6641				1.03486		28.7014			31.0828
				0.611135	611.135		30.4635			30.1135												1.03847		25.3947			29.0965				1.04175		34.023			38.1662				1.03436		28.0586			30.4434
				0.612135	612.135		30.4077			30.0869												1.03798		24.8015			28.5723				1.04136		33.5116			37.6696				1.03387		27.4276			29.8288
				0.613135	613.135		30.3637			30.0618												1.03749		24.2232			28.0453				1.04097		32.9984			37.1733				1.03337		26.7703			29.1929
				0.614135	614.135		30.3187			30.0322												1.037		23.6577			27.5256				1.04057		32.4686			36.6824				1.03288		26.1421			28.5784
				0.615135	615.135		30.2664			30.0058												1.03651		23.0691			27.0041				1.04018		31.9805			36.194				1.03239		25.525			27.959
				0.616135	616.135		30.2349			29.987												1.03602		22.4978			26.4849				1.03978		31.4413			35.6976				1.03189		24.8942			27.3312
				0.617135	617.135		30.1959			29.9683												1.03553		21.9271			25.9705				1.03939		30.9407			35.2134				1.0314		24.2764			26.7241
				0.618135	618.135		30.1604			29.9503												1.03504		21.3509			25.4537				1.03899		30.4287			34.7291				1.0309		23.6463			26.0962
				0.619135	619.135		30.1257			29.9222												1.03454		20.7799			24.9336				1.0386		29.904			34.2421				1.03041		23.0133			25.4907
				0.620135	620.135		30.1			29.9124												1.03404		20.2094			24.4175				1.03821		29.4178			33.7704				1.02991		22.3729			24.8824
				0.621135	621.135		30.0745			29.8955												1.03355		19.6393			23.9071				1.03781		28.8767			33.2878				1.02942		21.7619			24.2794
				0.622135	622.135		30.0246			29.8683												1.03306		19.0855			23.4032				1.03741		28.4349			32.8105				1.02893		21.1599			23.6778
				0.623135	623.135		30.0052			29.8594												1.03258		18.5467			22.9025				1.03702		27.8898			32.3331				1.02842		20.5371			23.0616
				0.624135	624.135		29.9758			29.8425												1.03208		17.9783			22.391				1.03662		27.413			31.8562				1.02793		19.9509			22.4608
				0.625135	625.135		29.9536			29.8321												1.03159		17.4398			21.8893				1.03623		26.9083			31.3855				1.02743		19.3156			21.8466
				0.626135	626.135		29.9193			29.8093												1.03109		16.8744			21.3739				1.03583		26.4227			30.9189				1.02693		18.711			21.2541
				0.627135	627.135		29.9154			29.8009												1.03059		16.324			20.8669				1.03544		25.9405			30.4454				1.02644		18.0887			20.6538
				0.628135	628.135		29.8688			29.7848												1.03009		15.777			20.3599				1.03504		25.4212			29.975				1.02594		17.4811			20.0524
				0.629135	629.135		29.8466			29.7714												1.0296		15.2298			19.8622				1.03464		24.9475			29.4996				1.02544		16.893			19.4567
				0.630135	630.135		29.8126			29.7505												1.02911		14.6958			19.3629				1.03425		24.446			29.0425				1.02494		16.317			18.8572
				0.631135	631.135		29.7967			29.7437												1.02861		14.1583			18.8626				1.03386		23.9903			28.5809				1.02444		15.7189			18.2636
				0.632135	632.135		29.78			29.7322												1.02812		13.6305			18.3649				1.03345		23.4566			28.0932				1.02394		15.1081			17.6631
				0.633135	633.135		29.7487			29.7097												1.02762		13.0865			17.8576				1.03305		22.9872			27.6336				1.02344		14.4749			17.0582
				0.634135	634.135		29.7428			29.7006												1.02712		12.5559			17.3589				1.03266		22.5269			27.1749				1.02294		13.8886			16.4716
				0.635135	635.135		29.7183			29.6902												1.02662		12.0309			16.8618				1.03226		22.0156			26.7155				1.02244		13.3198			15.883
				0.636135	636.135		29.6944			29.6751												1.02613		11.494			16.3643				1.03187		21.5653			26.2555				1.02194		12.7357			15.2881
				0.637135	637.135		29.6543			29.6629												1.02563		10.9697			15.8696				1.03147		21.0642			25.794				1.02144		12.1628			14.6976
				0.638135	638.135		29.6354			29.6495												1.02513		10.4494			15.3691				1.03107		20.5778			25.3231				1.02093		11.573			14.0975
				0.639135	639.135		29.6312			29.639												1.02464		9.94133			14.8802				1.03067		20.1123			24.8646				1.02043		10.9625			13.5009
				0.640135	640.135		29.5975			29.6262												1.02413		9.40451			14.3781				1.03028		19.6331			24.4105				1.01993		10.3847			12.9184
				0.641135	641.135		29.5948			29.6203												1.02363		8.89198			13.8848				1.02988		19.1891			23.9493				1.01942		9.79988			12.3254
				0.642135	642.135		29.5719			29.6075												1.02314		8.38875			13.3922				1.02947		18.6613			23.4778				1.01893		9.25138			11.7467
				0.643135	643.135		29.54			29.5911												1.02264		7.87816			12.9038				1.02908		18.2421			23.0288				1.01842		8.6793			11.1544
				0.644135	644.135		29.5283			29.591												1.02214		7.37635			12.4117				1.02868		17.748			22.5683				1.01792		8.12439			10.5663
				0.645135	645.135		29.5171			29.5809												1.02164		6.87241			11.9207				1.02828		17.2925			22.1127				1.01741		7.54723			9.97587
				0.646135	646.135		29.4863			29.5579												1.02114		6.3629			11.4268				1.02788		16.8119			21.6453				1.0169		6.95406			9.38028
				0.647135	647.135		29.4729			29.5498												1.02063		5.85568			10.9301				1.02748		16.3465			21.1924				1.01639		6.37519			8.79247
				0.648135	648.135		29.4552			29.5387												1.02013		5.3595			10.4406				1.02708		15.9049			20.7407				1.01589		5.81298			8.20553
				0.649135	649.135		29.4311			29.5302												1.01963		4.85149			9.94995				1.02668		15.4113			20.2842				1.01538		5.24552			7.6124
				0.650135	650.135		29.4265			29.5256												1.01914		4.36439			9.46624				1.02628		14.992			19.8224				1.01488		4.70876			7.03801
				0.651135	651.135		29.403			29.5126												1.01863		3.86498			8.9771				1.02587		14.4964			19.3628				1.01437		4.15304			6.45121
				0.652135	652.135		29.3777			29.5009												1.01814		3.37264			8.49196				1.02547		14.0544			18.9092				1.01386		3.58443			5.85813
				0.653135	653.135		29.3676			29.4902												1.01763		2.89554			8.00115				1.02507		13.6131			18.4584				1.01335		3.00446			5.27184
				0.654135	654.135		29.3533			29.4847												1.01713		2.40276			7.50948				1.02467		13.1247			17.9997				1.01284		2.44262			4.68949
				0.655135	655.135		29.3305			29.4663												1.01663		1.92231			7.0253				1.02427		12.7092			17.5446				1.01234		1.90033			4.11091
				0.656135	656.135		29.3352			29.4583												1.01613		1.42908			6.54768				1.02386		12.2253			17.0874				1.01183		1.36035			3.52456
				0.657135	657.135		29.3138			29.4573												1.01563		0.960987			6.06281				1.02347		11.8042			16.6386				1.01132		0.826269			2.94546
				0.658135	658.135		29.2846			29.4429												1.01513		0.501429			5.58439				1.02307		11.3336			16.1881				1.0108		0.260932			2.34939
				0.659135	659.135		29.2737			29.4337												1.01465		0.0467965			5.12626				1.02266		10.8761			15.724				1.01047		-0.00302991			2.05524
				0.660135	660.135		29.2669			29.4248																					1.02225		10.4704			15.2738
				0.661135	661.135		29.2615			29.4184																					1.02185		9.99996			14.817
				0.662135	662.135		29.2227			29.3987																					1.02144		9.57707			14.3613
				0.663135	663.135		29.212			29.396																					1.02104		9.10758			13.9096
				0.664135	664.135		29.1995			29.3876																					1.02064		8.70281			13.4688
				0.665135	665.135		29.1819			29.3776																					1.02024		8.24591			13.01
				0.666135	666.135		29.1784			29.3681																					1.01983		7.81805			12.5617
				0.667135	667.135		29.161			29.3595																					1.01943		7.40554			12.1134
				0.668135	668.135		29.1494			29.3505																					1.01902		6.93607			11.653
				0.669135	669.135		29.1351			29.3485																					1.01862		6.52328			11.2001
				0.670135	670.135		29.1155			29.3356																					1.01821		6.06516			10.7422
				0.671135	671.135		29.1119			29.3296																					1.0178		5.64195			10.2914
				0.672135	672.135		29.0955			29.3206																					1.01739		5.21107			9.83584
				0.673135	673.135		29.085			29.3162																					1.017		4.79116			9.40381
				0.674135	674.135		29.0542			29.3018																					1.01659		4.379			8.94282
				0.675135	675.135		29.0581			29.2991																					1.01619		3.92901			8.50398
				0.676135	676.135		29.0389			29.2867																					1.01578		3.53386			8.05286
				0.677135	677.135		29.0289			29.28																					1.01537		3.08572			7.59537
				0.678135	678.135		29.0117			29.2739																					1.01497		2.6857			7.15288
				0.679135	679.135		28.998			29.2622																					1.01456		2.2635			6.70366
				0.680135	680.135		28.9776			29.2472																					1.01416		1.83676			6.25807
				0.681135	681.135		28.9712			29.2416																					1.01376		1.44753			5.8154
				0.682135	682.135		28.969			29.2411																					1.01335		0.991755			5.36797
				0.683135	683.135		28.9451			29.2402																					1.01294		0.60507			4.91829
				0.684135	684.135		28.9349			29.2252																					1.01254		0.172445			4.47405
				0.685135	685.135		28.9324			29.2249																					1.01248		0.360259			4.57842
				0.686135	686.135		28.9238			29.2106																					1.01284		1.19104			5.29301
				0.687135	687.135		28.9002			29.2073																					1.01321		1.94724			5.9486
				0.688135	688.135		28.874			29.1908																					1.01359		2.72245			6.58378
				0.689135	689.135		28.8671			29.1923																					1.01395		3.38871			7.17526
				0.690135	690.135		28.8585			29.187																					1.01433		4.10253			7.76055
				0.691135	691.135		28.8564			29.1697																					1.01471		4.74834			8.34011
				0.692135	692.135		28.8277			29.1627																					1.01509		5.41888			8.90301
				0.693135	693.135		28.819			29.161																					1.01548		6.09397			9.46753
				0.694135	694.135		28.8063			29.1535																					1.01586		6.705			10.0147
				0.695135	695.135		28.8024			29.1494																					1.01623		7.34569			10.5377
				0.696135	696.135		28.7934			29.1362																					1.01663		7.94596			11.0817
				0.697135	697.135		28.7779			29.1347																					1.01701		8.57163			11.6039
				0.698135	698.135		28.7669			29.1253																					1.01739		9.1465			12.1114
				0.699135	699.135		28.759			29.1189																					1.01778		9.7583			12.6356
				0.700135	700.135		28.7446			29.1163																					1.01817		10.3514			13.151
				0.701135	701.135		28.7404			29.1025																					1.01856		10.9094			13.6569
				0.702135	702.135		28.7245			29.1037																					1.01895		11.5173			14.1594
				0.703135	703.135		28.7141			29.0905																					1.01934		12.0619			14.6636
				0.704135	704.135		28.7083			29.0826																					1.01972		12.6516			15.1458
				0.705135	705.135		28.6925			29.0795																					1.02011		13.1975			15.6419
				0.706135	706.135		28.6827			29.0647																					1.0205		13.7611			16.1316
				0.707135	707.135		28.6771			29.0639																					1.02089		14.3301			16.6179
				0.708135	708.135		28.6686			29.0535																					1.02128		14.8529			17.1036
				0.709135	709.135		28.6564			29.0541																					1.02167		15.4218			17.5811
				0.710135	710.135		28.6484			29.044																					1.02207		15.9491			18.0715
				0.711135	711.135		28.635			29.0368																					1.02246		16.4868			18.5433
				0.712135	712.135		28.6233			29.0291																					1.02285		17.0166			19.0213
				0.713135	713.135		28.6247			29.0278																					1.02325		17.5572			19.4953
				0.714135	714.135		28.6144			29.0212																					1.02364		18.0913			19.9575
				0.715135	715.135		28.5908			29.0143																					1.02403		18.5867			20.4327
				0.716135	716.135		28.5886			29.0091																					1.02443		19.1309			20.9025
				0.717135	717.135		28.5805			29.0004																					1.02482		19.611			21.3654
				0.718135	718.135		28.5653			28.9938																					1.02521		20.1223			21.8239
				0.719135	719.135		28.5533			28.9895																					1.02561		20.6412			22.3
				0.720135	720.135		28.5504			28.9848																					1.02601		21.1453			22.7625
				0.721135	721.135		28.5326			28.9731																					1.02641		21.6534			23.2286
				0.722135	722.135		28.5293			28.9699																					1.0268		22.1521			23.6894
				0.723135	723.135		28.5193			28.9635																					1.02719		22.6404			24.139
				0.724135	724.135		28.5056			28.9597																					1.02759		23.1384			24.6055
				0.725135	725.135		28.4838			28.9458																					1.02799		23.6313			25.0586
				0.726135	726.135		28.4972			28.9493																					1.02839		24.1218			25.5153
				0.727135	727.135		28.4773			28.9415																					1.02879		24.5826			25.9755
				0.728135	728.135		28.4746			28.9369																					1.02918		25.0652			26.416
				0.729135	729.135		28.477			28.929																					1.02958		25.5437			26.8768
				0.730135	730.135		28.444			28.9196																					1.02999		26.0474			27.3344
				0.731135	731.135		28.4534			28.9193																					1.03038		26.4742			27.7816
				0.732135	732.135		28.438			28.9089																					1.03079		26.95			28.2356
				0.733135	733.135		28.4227			28.9023																					1.03118		27.4095			28.6797
				0.734135	734.135		28.4126			28.8959																					1.03159		27.8594			29.1355
				0.735135	735.135		28.4001			28.8889																					1.03199		28.3324			29.5787
				0.736135	736.135		28.4006			28.8826																					1.03238		28.7489			30.0208
				0.737135	737.135		28.3898			28.8869																					1.03279		29.2177			30.4669
				0.738135	738.135		28.3711			28.8767																					1.03319		29.6427			30.9095
				0.739135	739.135		28.3686			28.8678																					1.03359		30.1026			31.357
				0.740135	740.135		28.3662			28.8658																					1.03399		30.5432			31.7962
				0.741135	741.135		28.3407			28.8593																					1.03439		30.9588			32.2394
				0.742135	742.135		28.3364			28.8523																					1.0348		31.4108			32.6811
				0.743135	743.135		28.3389			28.8546																					1.0352		31.817			33.1275
				0.744135	744.135		28.3252			28.84																					1.03561		32.2714			33.575
				0.745135	745.135		28.3169			28.8365																					1.03602		32.6638			34.0134
				0.746135	746.135		28.3135			28.8318																					1.03642		33.1138			34.4498
				0.747135	747.135		28.2899			28.825																					1.03682		33.525			34.883
				0.748135	748.135		28.2844			28.8179																					1.03723		33.9161			35.328
				0.749135	749.135		28.2869			28.8104																					1.03764		34.3476			35.7645
				0.750135	750.135		28.264			28.8054																					1.03805		34.7242			36.2061
				0.751135	751.135		28.2624			28.805																					1.03845		35.1595			36.6404
				0.752135	752.135		28.2628			28.7964																					1.03886		35.5274			37.0738
				0.753135	753.135		28.2537			28.7938																					1.03927		35.9288			37.517
				0.754135	754.135		28.2366			28.7869																					1.03968		36.3194			37.9518
				0.755135	755.135		28.2333			28.7826																					1.04008		36.6958			38.3812
				0.756135	756.135		28.2145			28.775																					1.04049		37.1075			38.8125
				0.757135	757.135		28.2209			28.7741																					1.0409		37.4629			39.2453
				0.758135	758.135		28.2057			28.7668																					1.04131		37.8674			39.6834
				0.759135	759.135		28.1892			28.7542																					1.04172		38.2204			40.1123
				0.760135	760.135		28.193			28.75																					1.04212		38.5901			40.5364
				0.761135	761.135		28.17			28.7457																					1.04253		38.9689			40.9685
				0.762135	762.135		28.1762			28.7494																					1.04294		39.3134			41.3975
				0.763135	763.135		28.1673			28.7409																					1.04336		39.6897			41.8363
				0.764135	764.135		28.1492			28.7291																					1.04377		40.0344			42.2702
				0.765135	765.135		28.1428			28.7274																					1.04418		40.3972			42.6953
				0.766135	766.135		28.1435			28.7249																					1.0446		40.7334			43.1283
				0.767135	767.135		28.1324			28.7135																					1.04502		41.0868			43.5665
				0.768135	768.135		28.1442			28.7238																					1.04543		41.4282			43.988
				0.769135	769.135		28.1223			28.7113																					1.04584		41.7304			44.416
				0.770135	770.135		28.1132			28.6984																					1.04625		42.0822			44.8393
				0.771135	771.135		28.1104			28.6945																					1.04667		42.3731			45.2731
				0.772135	772.135		28.0845			28.6835																					1.04709		42.725			45.7074
				0.773135	773.135		28.0789			28.687																					1.04751		43.0051			46.1369
				0.774135	774.135		28.0688			28.678																					1.04793		43.3167			46.569
				0.775135	775.135		28.075			28.6753																					1.04835		43.6345			47.002
				0.776135	776.135		28.066			28.6692																					1.04878		43.8948			47.4404
				0.777135	777.135		28.0567			28.6683																					1.0492		44.1917			47.8717
				0.778135	778.135		28.0505			28.6657																					1.04962		44.4226			48.2999
				0.779135	779.135		28.0435			28.658																					1.05005		44.7			48.7338
				0.780135	780.135		28.0445			28.6557																					1.05047		44.9278			49.1716
				0.781135	781.135		28.032			28.6502																					1.05044		44.5097			48.9102
				0.782135	782.135		28.0193			28.643																					1.05007		43.7565			48.2113
				0.783135	783.135		28.0023			28.6349																					1.04969		43.0333			47.5631
				0.784135	784.135		28.0028			28.6348																					1.04931		42.3915			46.9429
				0.785135	785.135		28.0016			28.6303																					1.04892		41.7327			46.3362
				0.786135	786.135		27.9904			28.6263																					1.04855		41.1513			45.7695
				0.787135	787.135		27.9778			28.6174																					1.04816		40.5333			45.1859
				0.788135	788.135		27.9704			28.6112																					1.04776		39.9236			44.6113
				0.789135	789.135		27.9647			28.6102																					1.04737		39.3744			44.0611
				0.790135	790.135		27.9471			28.6016																					1.04698		38.7809			43.521
				0.791135	791.135		27.9552			28.6005																					1.0466		38.2479			42.9925
				0.792135	792.135		27.9499			28.5942																					1.04621		37.6958			42.468
				0.793135	793.135		27.9391			28.5903																					1.04581		37.15			41.9375
				0.794135	794.135		27.9228			28.5817																					1.04542		36.6046			41.422
				0.795135	795.135		27.9193			28.5828																					1.04503		36.0598			40.9077
				0.796135	796.135		27.9191			28.5764																					1.04464		35.5577			40.3959
				0.797135	797.135		27.9065			28.5722																					1.04424		35.0018			39.8891
				0.798135	798.135		27.9175			28.5677																					1.04385		34.5004			39.3848
				0.799135	799.135		27.9045			28.5626																					1.04345		33.9701			38.8822
				0.800135	800.135		27.8947			28.5568																					1.04306		33.4637			38.3901
				0.801135	801.135		27.8823			28.5515																					1.04267		32.9596			37.9016
				0.802135	802.135		27.8783			28.5474																					1.04228		32.4287			37.4088
				0.803135	803.135		27.8619			28.5414																					1.04188		31.9377			36.9153
				0.804135	804.135		27.8536			28.534																					1.04149		31.4103			36.4376
				0.805135	805.135		27.8555			28.5407																					1.04109		30.9295			35.9535
				0.806135	806.135		27.8532			28.5303																					1.0407		30.3982			35.4748
				0.807135	807.135		27.8393			28.5251																					1.0403		29.9092			34.99
				0.808135	808.135		27.8415			28.5247																					1.0399		29.3986			34.4962
				0.809135	809.135		27.8357			28.5183																					1.03951		28.8836			34.0282
				0.810135	810.135		27.8214			28.5144																					1.03911		28.4273			33.5533
				0.811135	811.135		27.8185			28.512																					1.03872		27.9023			33.0762
				0.812135	812.135		27.8015			28.5028																					1.03832		27.4332			32.6043
				0.813135	813.135		27.8055			28.4979																					1.03792		26.9235			32.133
				0.814135	814.135		27.7958			28.4966																					1.03753		26.4386			31.6673
				0.815135	815.135		27.7934			28.49																					1.03714		25.9626			31.2005
				0.816135	816.135		27.7844			28.4825																					1.03674		25.4704			30.7376
				0.817135	817.135		27.7816			28.481																					1.03634		24.9984			30.2595
				0.818135	818.135		27.7658			28.4785																					1.03594		24.4928			29.7976
				0.819135	819.135		27.7668			28.4745																					1.03554		24.0175			29.3265
				0.820135	820.135		27.7548			28.4673																					1.03515		23.5326			28.8686
				0.821135	821.135		27.7592			28.4682																					1.03475		23.0392			28.3974
				0.822135	822.135		27.7405			28.4574																					1.03435		22.5792			27.935
				0.823135	823.135		27.7252			28.4467																					1.03395		22.0758			27.4752
				0.824135	824.135		27.7301			28.4495																					1.03355		21.6188			27.0102
				0.825135	825.135		27.7352			28.4466																					1.03315		21.1104			26.5448
				0.826135	826.135		27.7196			28.4442																					1.03275		20.6632			26.0838
				0.827135	827.135		27.7001			28.4331																					1.03236		20.187			25.628
				0.828135	828.135		27.7042			28.4257																					1.03196		19.7201			25.1756
				0.829135	829.135		27.6986			28.4251																					1.03156		19.2595			24.7118
				0.830135	830.135		27.688			28.426																					1.03116		18.7702			24.2512
				0.831135	831.135		27.6915			28.4211																					1.03076		18.3126			23.789
				0.832135	832.135		27.6758			28.4121																					1.03036		17.8465			23.3331
				0.833135	833.135		27.6674			28.4078																					1.02995		17.3917			22.8731
				0.834135	834.135		27.6626			28.4074																					1.02955		16.9213			22.4169
				0.835135	835.135		27.6597			28.4018																					1.02916		16.4692			21.9665
				0.836135	836.135		27.6555			28.402																					1.02875		16.0217			21.5087
				0.837135	837.135		27.6386			28.3923																					1.02835		15.5421			21.0513
				0.838135	838.135		27.6507			28.3941																					1.02795		15.1147			20.5971
				0.839135	839.135		27.6356			28.3847																					1.02755		14.6283			20.138
				0.840135	840.135		27.6191			28.3782																					1.02714		14.1997			19.6852
				0.841135	841.135		27.6261			28.3798																					1.02674		13.7394			19.2293
				0.842135	842.135		27.6212			28.375																					1.02634		13.2724			18.7744
				0.843135	843.135		27.6122			28.3695																					1.02594		12.8594			18.3245
				0.844135	844.135		27.6035			28.3624																					1.02554		12.3895			17.8732
				0.845135	845.135		27.6011			28.3614																					1.02513		11.9691			17.4151
				0.846135	846.135		27.5939			28.3569																					1.02473		11.5058			16.9604
				0.847135	847.135		27.5828			28.3515																					1.02432		11.0749			16.5091
				0.848135	848.135		27.5855			28.3508																					1.02392		10.64			16.0583
				0.849135	849.135		27.5847			28.3479																					1.02352		10.1849			15.6066
				0.850135	850.135		27.5703			28.3432																					1.02311		9.78628			15.1576
				0.851135	851.135		27.5578			28.3366																					1.0227		9.3051			14.6979
				0.852135	852.135		27.5506			28.333																					1.0223		8.90934			14.2505
				0.853135	853.135		27.5631			28.3324																					1.0219		8.451			13.7985
				0.854135	854.135		27.543			28.3277																					1.02149		8.03447			13.3477
				0.855135	855.135		27.533			28.3142																					1.02108		7.59793			12.8905
				0.856135	856.135		27.5395			28.3222																					1.02068		7.15887			12.4459
				0.857135	857.135		27.5331			28.311																					1.02027		6.77145			11.9964
				0.858135	858.135		27.5193			28.3032																					1.01987		6.31157			11.5534
				0.859135	859.135		27.5072			28.3006																					1.01947		5.92235			11.1016
				0.860135	860.135		27.5075			28.2979																					1.01906		5.47215			10.6483
				0.861135	861.135		27.5161			28.2969																					1.01865		5.04804			10.1946
				0.862135	862.135		27.498			28.2865																					1.01824		4.64883			9.74547
				0.863135	863.135		27.5055			28.2876																					1.01783		4.20047			9.28955
				0.864135	864.135		27.4838			28.2852																					1.01742		3.81139			8.84112
				0.865135	865.135		27.4908			28.2843																					1.01702		3.38332			8.39425
				0.866135	866.135		27.4838			28.2737																					1.01661		2.98263			7.95124
				0.867135	867.135		27.4763			28.272																					1.01621		2.57443			7.50743
				0.868135	868.135		27.4718			28.2694																					1.0158		2.15284			7.06054
				0.869135	869.135		27.4533			28.2615																					1.0154		1.74475			6.60911
				0.870135	870.135		27.4574			28.2596																					1.01499		1.3145			6.16373
				0.871135	871.135		27.4456			28.2562																					1.01459		0.941897			5.72117
				0.872135	872.135		27.4415			28.2527																					1.01418		0.484482			5.27452
				0.873135	873.135		27.4317			28.252																					1.01377		0.112371			4.83107
				0.874135	874.135		27.4395			28.2474
				0.875135	875.135		27.431			28.2454
				0.876135	876.135		27.4276			28.2415
				0.877135	877.135		27.4146			28.2363
				0.878135	878.135		27.4186			28.2315
				0.879135	879.135		27.4109			28.2319
				0.880135	880.135		27.4012			28.2206
				0.881135	881.135		27.3976			28.2139
				0.882135	882.135		27.3866			28.2172
				0.883135	883.135		27.3719			28.2109
				0.884135	884.135		27.3803			28.2098
				0.885135	885.135		27.3655			28.2013
				0.886135	886.135		27.3689			28.2023
				0.887135	887.135		27.3598			28.1918
				0.888135	888.135		27.3506			28.1918
				0.889135	889.135		27.3471			28.1891
				0.890135	890.135		27.3437			28.1856
				0.891135	891.135		27.3452			28.1853
				0.892135	892.135		27.333			28.1779
				0.893135	893.135		27.3249			28.1726
				0.894135	894.135		27.3382			28.1757
				0.895135	895.135		27.313			28.1684
				0.896135	896.135		27.3298			28.1638
				0.897135	897.135		27.3146			28.1592
				0.898135	898.135		27.3006			28.1576
				0.899135	899.135		27.294			28.1546
				0.900135	900.135		27.2912			28.1519
				0.901135	901.135		27.2925			28.1438
				0.902135	902.135		27.2784			28.1425
				0.903135	903.135		27.2848			28.1424
				0.904135	904.135		27.2742			28.1399
				0.905135	905.135		27.2721			28.1297
				0.906135	906.135		27.2657			28.133
				0.907135	907.135		27.2541			28.1243
				0.908135	908.135		27.2477			28.1206
				0.909135	909.135		27.2464			28.1147
				0.910135	910.135		27.2436			28.1149
				0.911135	911.135		27.2384			28.1106
				0.912135	912.135		27.2394			28.1044
				0.913135	913.135		27.2241			28.1016
				0.914135	914.135		27.2183			28.0987
				0.915135	915.135		27.2226			28.0989
				0.916135	916.135		27.213			28.0918
				0.917135	917.135		27.1993			28.094
				0.918135	918.135		27.2114			28.0898
				0.919135	919.135		27.21			28.089
				0.920135	920.135		27.195			28.079
				0.921135	921.135		27.2082			28.0809
				0.922135	922.135		27.1822			28.079
				0.923135	923.135		27.1718			28.0681
				0.924135	924.135		27.1759			28.0621
				0.925135	925.135		27.1687			28.0671
				0.926135	926.135		27.1714			28.0641
				0.927135	927.135		27.1573			28.0534
				0.928135	928.135		27.1578			28.0531
				0.929135	929.135		27.14			28.0485
				0.930135	930.135		27.1367			28.046
				0.931135	931.135		27.145			28.0466
				0.932135	932.135		27.1283			28.0374
				0.933135	933.135		27.1275			28.0361
				0.934135	934.135		27.123			28.0351
				0.935135	935.135		27.1191			28.0287
				0.936135	936.135		27.1208			28.0277
				0.937135	937.135		27.113			28.0265
				0.938135	938.135		27.1068			28.0278
				0.939135	939.135		27.1049			28.0157
				0.940135	940.135		27.0956			28.0117
				0.941135	941.135		27.0832			28.0103
				0.942135	942.135		27.0857			28.0105
				0.943135	943.135		27.082			28.0061
				0.944135	944.135		27.0798			28.0029
				0.945135	945.135		27.0652			28.0002
				0.946135	946.135		27.0679			27.9989
				0.947135	947.135		27.0598			27.9878
				0.948135	948.135		27.0662			27.9921
				0.949135	949.135		27.0616			27.9886
				0.950135	950.135		27.0539			27.9804
				0.951135	951.135		27.0536			27.9806
				0.952135	952.135		27.0476			27.9787
				0.953135	953.135		27.0366			27.9708
				0.954135	954.135		27.034			27.972
				0.955135	955.135		27.0353			27.971
				0.956135	956.135		27.0383			27.9674
				0.957135	957.135		27.0323			27.9675
				0.958135	958.135		27.0177			27.9586
				0.959135	959.135		27.0109			27.9527
				0.960135	960.135		27.0071			27.9525
				0.961135	961.135		27.0032			27.9495
				0.962135	962.135		26.9979			27.9463
				0.963135	963.135		26.9921			27.9394
				0.964135	964.135		26.9851			27.9327
				0.965135	965.135		26.9938			27.9436
				0.966135	966.135		26.9703			27.9255
				0.967135	967.135		26.9708			27.928
				0.968135	968.135		26.9814			27.9285
				0.969135	969.135		26.9771			27.9266
				0.970135	970.135		26.9582			27.9188
				0.971135	971.135		26.9603			27.9201
				0.972135	972.135		26.9504			27.9176
				0.973135	973.135		26.9381			27.9107
				0.974135	974.135		26.9496			27.9045
				0.975135	975.135		26.9476			27.9052
				0.976135	976.135		26.9323			27.8999
				0.977135	977.135		26.9221			27.8952
				0.978135	978.135		26.9208			27.8932
				0.979135	979.135		26.9269			27.895
				0.980135	980.135		26.9227			27.8885
				0.981135	981.135		26.9219			27.894
				0.982135	982.135		26.9029			27.8818
				0.983135	983.135		26.91			27.8848
				0.984135	984.135		26.9013			27.8801
				0.985135	985.135		26.9037			27.8795
				0.986135	986.135		26.8963			27.8749
				0.987135	987.135		26.8954			27.8708
				0.988135	988.135		26.8782			27.8661
				0.989135	989.135		26.8819			27.8621
				0.990135	990.135		26.877			27.8608
				0.991135	991.135		26.8748			27.8559
				0.992135	992.135		26.8732			27.8572
				0.993135	993.135		26.8621			27.8538
				0.994135	994.135		26.8629			27.8443
				0.995135	995.135		26.8603			27.8478
				0.996135	996.135		26.8577			27.8454
				0.997135	997.135		26.8601			27.8413
				0.998135	998.135		26.8431			27.837
				0.999135	999.135		26.8425			27.8326
				1.00014	1000.14		26.8388			27.8318
				1.00114	1001.14		26.8376			27.8339
				1.00214	1002.14		26.8264			27.8246
				1.00314	1003.14		26.8288			27.8264
				1.00414	1004.14		26.8225			27.8226
				1.00514	1005.14		26.8219			27.8211
				1.00614	1006.14		26.8101			27.8129
				1.00714	1007.14		26.8208			27.8171
				1.00814	1008.14		26.8127			27.8068
				1.00914	1009.14		26.7757			27.806
				1.01014	1010.14		26.7925			27.8074
				1.01114	1011.14		26.7986			27.8043
				1.01214	1012.14		26.7882			27.7978
				1.01314	1013.14		26.7883			27.7947
				1.01414	1014.14		26.781			27.7944
				1.01514	1015.14		26.7732			27.7857
				1.01614	1016.14		26.7668			27.7898
				1.01714	1017.14		26.7641			27.7839
				1.01814	1018.14		26.769			27.786
				1.01914	1019.14		26.7638			27.7818
				1.02014	1020.14		26.7579			27.7776
				1.02114	1021.14		26.7529			27.7729
				1.02214	1022.14		26.7464			27.7727
				1.02314	1023.14		26.7464			27.7682
				1.02414	1024.14		26.7393			27.7656
				1.02514	1025.14		26.7488			27.7668
				1.02614	1026.14		26.7356			27.7602
				1.02714	1027.14		26.7393			27.7602
				1.02814	1028.14		26.7235			27.7548
				1.02914	1029.14		26.7162			27.7531
				1.03014	1030.14		26.7214			27.7495
				1.03114	1031.14		26.7254			27.7456
				1.03214	1032.14		26.7148			27.7465
				1.03314	1033.14		26.7072			27.7487
				1.03414	1034.14		26.6883			27.7381
				1.03514	1035.14		26.7061			27.7393
				1.03614	1036.14		26.7019			27.738
				1.03714	1037.14		26.7048			27.7352
				1.03814	1038.14		26.6975			27.7325
				1.03914	1039.14		26.6966			27.7272
				1.04014	1040.14		26.6787			27.722
				1.04114	1041.14		26.6701			27.721
				1.04214	1042.14		26.6748			27.7202
				1.04314	1043.14		26.672			27.715
				1.04414	1044.14		26.6516			27.7089
				1.04514	1045.14		26.6666			27.7141
				1.04614	1046.14		26.6615			27.7081
				1.04714	1047.14		26.6496			27.7047
				1.04814	1048.14		26.6539			27.7037
				1.04914	1049.14		26.6497			27.7041
				1.05014	1050.14		26.6474			27.7003
				1.05114	1051.14		26.6449			27.6954
				1.05214	1052.14		26.6373			27.692
				1.05314	1053.14		26.6408			27.6893
				1.05414	1054.14		26.6288			27.6874
				1.05514	1055.14		26.6262			27.6848
				1.05614	1056.14		26.6277			27.6912
				1.05714	1057.14		26.6186			27.6791
				1.05814	1058.14		26.6178			27.6771
				1.05914	1059.14		26.6128			27.6778
				1.06014	1060.14		26.6142			27.6747
				1.06114	1061.14		26.5914			27.6726
				1.06214	1062.14		26.5995			27.6698
				1.06314	1063.14		26.6079			27.6676
				1.06414	1064.14		26.5959			27.6691
				1.06514	1065.14		26.5963			27.6619
				1.06614	1066.14		26.5834			27.6585
				1.06714	1067.14		26.5921			27.6608
				1.06814	1068.14		26.5695			27.6549
				1.06914	1069.14		26.5756			27.6547
				1.07014	1070.14		26.5662			27.6462
				1.07114	1071.14		26.5595			27.6446
				1.07214	1072.14		26.5642			27.6422
				1.07314	1073.14		26.5564			27.6395
				1.07414	1074.14		26.5581			27.6371
				1.07514	1075.14		26.5616			27.6395
				1.07614	1076.14		26.5433			27.6307
				1.07714	1077.14		26.5465			27.6312
				1.07814	1078.14		26.5544			27.6382
				1.07914	1079.14		26.529			27.6258
				1.08014	1080.14		26.5287			27.6261
				1.08114	1081.14		26.5218			27.6185
				1.08214	1082.14		26.5197			27.6178
				1.08314	1083.14		26.5195			27.6189
				1.08414	1084.14		26.5196			27.6103
				1.08514	1085.14		26.5248			27.6146
				1.08614	1086.14		26.528			27.6107
				1.08714	1087.14		26.5177			27.6091
				1.08814	1088.14		26.5163			27.6111
				1.08914	1089.14		26.5041			27.6083
				1.09014	1090.14		26.5014			27.6008
				1.09114	1091.14		26.5057			27.6133
				1.09214	1092.14		26.5008			27.6011
				1.09314	1093.14		26.4962			27.5923
				1.09414	1094.14		26.4857			27.5949
				1.09514	1095.14		26.4798			27.5864
				1.09614	1096.14		26.4837			27.5863
				1.09714	1097.14		26.4843			27.5855
				1.09814	1098.14		26.4685			27.5798
				1.09914	1099.14		26.479			27.5867
				1.10014	1100.14		26.4831			27.582
				1.10114	1101.14		26.47			27.575
				1.10214	1102.14		26.4531			27.576
				1.10314	1103.14		26.4549			27.5721
				1.10414	1104.14		26.447			27.5723
				1.10514	1105.14		26.4602			27.5664
				1.10614	1106.14		26.448			27.5696
				1.10714	1107.14		26.4446			27.5564
				1.10814	1108.14		26.423			27.5557
				1.10914	1109.14		26.4328			27.5544
				1.11014	1110.14		26.4349			27.556
				1.11114	1111.14		26.4236			27.5534
				1.11214	1112.14		26.4395			27.5519
				1.11314	1113.14		26.4276			27.5491
				1.11414	1114.14		26.4228			27.5428
				1.11514	1115.14		26.4163			27.546
				1.11614	1116.14		26.4264			27.546
				1.11714	1117.14		26.4178			27.5402
				1.11814	1118.14		26.4187			27.5432
				1.11914	1119.14		26.4133			27.5349
				1.12014	1120.14		26.3914			27.5298
				1.12114	1121.14		26.4104			27.5352
				1.12214	1122.14		26.3901			27.5299
				1.12314	1123.14		26.3882			27.524
				1.12414	1124.14		26.4025			27.5292
				1.12514	1125.14		26.3887			27.5254
				1.12614	1126.14		26.4026			27.5202
				1.12714	1127.14		26.3652			27.5153
				1.12814	1128.14		26.3876			27.5129
				1.12914	1129.14		26.3889			27.5185
				1.13014	1130.14		26.3736			27.5093
				1.13114	1131.14		26.3629			27.5073
				1.13214	1132.14		26.3741			27.5118
				1.13314	1133.14		26.362			27.5057
				1.13414	1134.14		26.3562			27.5023
				1.13514	1135.14		26.3633			27.5041
				1.13614	1136.14		26.3531			27.4952
				1.13714	1137.14		26.3483			27.495
				1.13814	1138.14		26.3479			27.4869
				1.13914	1139.14		26.3513			27.496
				1.14014	1140.14		26.341			27.4876
				1.14114	1141.14		26.3433			27.4907
				1.14214	1142.14		26.3366			27.4863
				1.14314	1143.14		26.3408			27.4848
				1.14414	1144.14		26.3343			27.4787
				1.14514	1145.14		26.3337			27.4809
				1.14614	1146.14		26.3369			27.4784
				1.14714	1147.14		26.3319			27.4798
				1.14814	1148.14		26.3105			27.4726
				1.14914	1149.14		26.308			27.4672
				1.15014	1150.14		26.3178			27.4706
				1.15114	1151.14		26.3075			27.4646
				1.15214	1152.14		26.3109			27.4699
				1.15314	1153.14		26.3071			27.4604
				1.15414	1154.14		26.2996			27.4573
				1.15514	1155.14		26.3022			27.4552
				1.15614	1156.14		26.2807			27.4537
				1.15714	1157.14		26.2878			27.4553
				1.15814	1158.14		26.2944			27.4549
				1.15914	1159.14		26.2834			27.448
				1.16014	1160.14		26.2713			27.4424
				1.16114	1161.14		26.2831			27.4478
				1.16214	1162.14		26.2683			27.4355
				1.16314	1163.14		26.2801			27.4439
				1.16414	1164.14		26.2765			27.4433
				1.16514	1165.14		26.2632			27.4358
				1.16614	1166.14		26.2634			27.4368
				1.16714	1167.14		26.2594			27.435
				1.16814	1168.14		26.2673			27.4369
				1.16914	1169.14		26.2451			27.4309
				1.17014	1170.14		26.2489			27.4302
				1.17114	1171.14		26.2568			27.4327
				1.17214	1172.14		26.2594			27.4274
				1.17314	1173.14		26.2489			27.4244
				1.17414	1174.14		26.2538			27.4227
				1.17514	1175.14		26.2362			27.4171
				1.17614	1176.14		26.2257			27.4139
				1.17714	1177.14		26.2227			27.4143
				1.17814	1178.14		26.2353			27.4118
				1.17914	1179.14		26.2124			27.4064
				1.18014	1180.14		26.2121			27.4044
				1.18114	1181.14		26.235			27.4095
				1.18214	1182.14		26.2304			27.4048
				1.18314	1183.14		26.2149			27.4047
				1.18414	1184.14		26.2367			27.4084
				1.18514	1185.14		26.22			27.3998
				1.18614	1186.14		26.2077			27.3976
				1.18714	1187.14		26.2059			27.3925
				1.18814	1188.14		26.1993			27.3917
				1.18914	1189.14		26.2026			27.3919
				1.19014	1190.14		26.1892			27.3865
				1.19114	1191.14		26.1905			27.3859
				1.19214	1192.14		26.1843			27.3875
				1.19314	1193.14		26.1796			27.3809
				1.19414	1194.14		26.1687			27.3746
				1.19514	1195.14		26.1721			27.3799
				1.19614	1196.14		26.179			27.381
				1.19714	1197.14		26.1716			27.3757
				1.19814	1198.14		26.1716			27.3797
				1.19914	1199.14		26.1558			27.3656
				1.20014	1200.14		26.1727			27.3688
